# Supplementary material for: Pasture Characteristics in Three Different Ecotypes at Khovd Aimag, Western Mongolia
Source: PLoS One. 2014 Jul 24;9(7):e102892. doi: 10.1371/journal.pone.0102892 (PMC4109948; doi:10.1371/journal.pone.0102892)
Supplement: Code S1 — R code for statistical analysis. (R) [file pone.0102892.s002.r]

mongo <- read.delim("E:/paper/major revision Plos One/final/data_source_alpine_steppe.txt")
str(mongo)
install.packages("psych")
library("psych")
describe(mongo$ADF) #values above 1 or below -1 mean significant skew or curtosis
#shapiro wilks tests for normal distribution (for sample size>2000, kolmogorov smirnoff should be used)
by(mongo$ADF, mongo$T, shapiro.test)
by(mongo$N, mongo$T, shapiro.test)
by(mongo$quality, mongo$T, shapiro.test)
by(mongo$DRIED_BIOMASS, mongo$T, shapiro.test)
#most of them significant

#levenes test tests for homogeinity of variance
install.packages("car")
library("car")
leveneTest(mongo$ADF, mongo$T)
leveneTest(mongo$N, mongo$T)
leveneTest(mongo$quality, mongo$T)
leveneTest(mongo$DRIED_BIOMASS, mongo$T)

#transform to arc-sine
mongo$ADF_asin<-(round(asin(sqrt(mongo$ADF/100)), 4))
mongo$N_asin<-(round(asin(sqrt(mongo$N/100)), 4))
mongo$quality_asin<-(round(asin(sqrt(mongo$quality/100)), 4))
mongo$DRIED_BIOMASS_asin<-(round(asin(sqrt(mongo$DRIED_BIOMASS/100)), 4))
#transform log
mongo$DRIED_BIOMASS_log<-log(mongo$DRIED_BIOMASS)
mongo$ADF_log<-log(mongo$ADF)
mongo$N_log<-log(mongo$N)
mongo$quality_log<-log(mongo$quality)
#check homogeinity again
leveneTest(mongo$ADF_asin, mongo$T)
leveneTest(mongo$N_asin, mongo$T)
leveneTest(mongo$quality_asin, mongo$T)
leveneTest(mongo$DRIED_BIOMASS_asin, mongo$T)

leveneTest(mongo$ADF_log, mongo$T)
leveneTest(mongo$N_log, mongo$T)
leveneTest(mongo$quality_log, mongo$T)
leveneTest(mongo$DRIED_BIOMASS_log, mongo$T)

hist(mongo$DRIED_BIOMASS_log)
str(mongo)
hist(mongo$quality)
hist(mongo$DRIED_BIOMASS_asin)
boxplot(mongo$DRIED_BIOMASS)
summary(mongo$DRIED_BIOMASS)

#all normal expept for biomass with arcsine
# all normal with log -> use log transformation
#create output for table 2 (factorial ANOVA)

#do anova for log
anova(lm(mongo$ADF_log~mongo$ECOTYPE*mongo$SEASONALITY*mongo$DISTANCE)) #ecotype distance is also significant
anova(lm(mongo$N_log~mongo$ECOTYPE*mongo$SEASONALITY*mongo$DISTANCE))
anova(lm(mongo$quality_log~mongo$ECOTYPE*mongo$SEASONALITY*mongo$DISTANCE))
anova(lm(mongo$DRIED_BIOMASS_log~mongo$ECOTYPE*mongo$SEASONALITY*mongo$DISTANCE))

#create output for table 3 (single factor)

anova(lm(mongo$ADF_log~mongo$ECOTYPE)) #same
anova(lm(mongo$N_log~mongo$ECOTYPE)) #same
anova(lm(mongo$quality_log~mongo$ECOTYPE)) #same
anova(lm(mongo$DRIED_BIOMASS_log~mongo$ECOTYPE)) #same


cl<-subset(mongo, mongo$DISTANCE=="close")
di<-subset(mongo, mongo$DISTANCE=="distant")


alp_cl<-subset(cl, cl$ECOTYPE=="alpine")
alp_di<-subset(di, di$ECOTYPE=="alpine")
ste_cl<-subset(cl, cl$ECOTYPE=="steppe")
ste_di<-subset(di, di$ECOTYPE=="steppe")

alp<-subset(mongo, mongo$ECOTYPE=="alpine")
ste<-subset(mongo, mongo$ECOTYPE=="steppe")


sum(!is.na(alp_cl$quality))
sum(!is.na(alp_di$quality))
sum(!is.na(ste_cl$ADF))
sum(!is.na(ste_cl$ADF))
sum(!is.na(mongo$ADF))
sum(!is.na(alp$ADF))
sum(!is.na(ste$ADF))


anova(lm(alp_cl$ADF_log~alp_cl$SEASONALITY)) #same
anova(lm(alp_di$ADF_log~alp_di$SEASONALITY)) #same
anova(lm(ste_cl$ADF_log~ste_cl$SEASONALITY)) #same
anova(lm(ste_di$ADF_log~ste_di$SEASONALITY)) #same

anova(lm(alp_cl$N_log~alp_cl$SEASONALITY)) #same
anova(lm(alp_di$N_log~alp_di$SEASONALITY)) #same
anova(lm(ste_cl$N_log~ste_cl$SEASONALITY)) #same
anova(lm(ste_di$N_log~ste_di$SEASONALITY)) #same

anova(lm(alp_cl$quality_log~alp_cl$SEASONALITY)) #same
anova(lm(alp_di$quality_log~alp_di$SEASONALITY)) #same
anova(lm(ste_cl$quality_log~ste_cl$SEASONALITY)) #same
anova(lm(ste_di$quality_log~ste_di$SEASONALITY)) #same

anova(lm(alp_cl$DRIED_BIOMASS_log~alp_cl$SEASONALITY)) #same
anova(lm(alp_di$DRIED_BIOMASS_log~alp_di$SEASONALITY)) #same
anova(lm(ste_cl$DRIED_BIOMASS_log~ste_cl$SEASONALITY)) #same
anova(lm(ste_di$DRIED_BIOMASS_log~ste_di$SEASONALITY)) #same


anova(lm(alp$ADF_log~alp$DISTANCE)) #same
anova(lm(ste$ADF_log~ste$DISTANCE)) #same

anova(lm(alp$N_log~alp$DISTANCE)) #same
anova(lm(ste$N_log~ste$DISTANCE)) #same

anova(lm(alp$quality_log~alp$DISTANCE)) #same
anova(lm(ste$quality_log~ste$DISTANCE)) #same

anova(lm(alp$DRIED_BIOMASS_log~alp$DISTANCE)) #same
anova(lm(ste$DRIED_BIOMASS_log~ste$DISTANCE)) #same


anova(lm(mongo$N_log~mongo$ECOTYPE)) #same
anova(lm(mongo$N_log~mongo$SEASONALITY)) #same
anova(lm(mongo$N_log~mongo$mongo$DISTANCE)) #same

anova(lm(mongo$quality_log~mongo$ECOTYPE)) #same
anova(lm(mongo$quality_log~mongo$SEASONALITY)) #same
anova(lm(mongo$quality_log~mongo$DISTANCE)) #same

anova(lm(mongo$DRIED_BIOMASS_log~mongo$ECOTYPE)) #same
anova(lm(mongo$DRIED_BIOMASS_log~mongo$SEASONALITY)) #same
anova(lm(mongo$DRIED_BIOMASS_log~mongo$DISTANCE)) #same


#doing the correlation for pearson
mongoall <- read.delim("E:/paper/major revision Plos One/final/data_source.txt")
str(mongoall)
nrow(subset(mongoall, mongoall$ECOTYPE=="semi-desert"))
sum(!is.na(mongo$DRIED_BIOMASS))
mongoall$DRIED_BIOMASS[mongoall$DRIED_BIOMASS==0]<-NA
mongoall$DRIED_BIOMASS_log<-log(mongoall$DRIED_BIOMASS)
mongoall$quality_log<-log(mongoall$quality)
str(mongoall)

length(mongoall$DRIED_BIOMASS)
cor.test(mongoall$quality_log, mongoall$DRIED_BIOMASS_log)

alpall<-subset(mongoall, mongoall$ECOTYPE=="alpine")
cor.test(alpall$quality_log, alpall$DRIED_BIOMASS_log)

steall<-subset(mongoall, mongoall$ECOTYPE=="steppe")
cor.test(steall$quality_log, steall$DRIED_BIOMASS_log)

desall<-subset(mongoall, mongoall$ECOTYPE=="semi-desert")
cor.test(desall$quality_log, desall$DRIED_BIOMASS_log)


stedi<-subset(ste, ste$DISTANCE=="distant")
stecl<-subset(ste, ste$DISTANCE=="close")
cor.test(stedi$quality_log, stedi$DRIED_BIOMASS_log)
cor.test(stecl$quality_log, stecl$DRIED_BIOMASS_log)

alpdi<-subset(alpall, alpall$DISTANCE=="distant")
alpcl<-subset(alpall, alpall$DISTANCE=="close")
cor.test(alpdi$quality_log, alpdi$DRIED_BIOMASS_log)
cor.test(alpcl$quality_log, alpcl$DRIED_BIOMASS_log)


cor.test(alpcl$quality_log, alpcl$DRIED_BIOMASS_log)
