# Supplementary material for: Pasture Characteristics in Three Different Ecotypes at Khovd Aimag, Western Mongolia
Source: PLoS One. 2014 Jul 24;9(7):e102892. doi: 10.1371/journal.pone.0102892 (PMC4109948; doi:10.1371/journal.pone.0102892)
Supplement: Data S1 — Data table used for ANOVA in R (semi-desert excluded). (TXT) [file pone.0102892.s003.txt]

Z_WAYPOINT	GEOGR_LAT	GEOGR_LONG	UTM_RIGHT	UTM_HIGH	UTM_ZONE	HEIGHT	DISTANCE	ECOTYPE	SEASONALITY	T	P	NDF	ADF	N	Ash	quality	COVER_SAND	COVER_HERB	COVER_SOIL	COVER_STONE	CARAGANA	BIOMASS	DRIED_BIOMASS
351	481704136	912420861	369302.21	5336735.47	46U	1954.2	close	steppe	september	15	2	NA	NA	NA	NA	NA	50	14	0	35	1	25	NA
29	485771754	907323147	332741.73	5382936.66	46U	2737.9	close	alpine	july	2	7	NA	NA	NA	NA	NA	0	76	20	1	0	26	NA
359	481716146	912342595	368723.41	5336882.30	46U	1958.1	close	steppe	september	15	10	NA	NA	NA	NA	NA	17	13	0	53	17	26	NA
338	481918818	912127756	367178.59	5339171.78	46U	2053.2	distant	steppe	september	14	9	NA	NA	NA	NA	NA	0	20	0	70	10	28	NA
339	481924806	912123827	367150.94	5339239.01	46U	2057.6	distant	steppe	september	14	10	NA	NA	NA	NA	NA	0	25	0	60	15	33	NA
337	481912736	912132439	367211.83	5339103.37	46U	2047.2	distant	steppe	september	14	8	NA	NA	NA	NA	NA	0	40	0	60	0	34	NA
362	481721225	912312725	368502.64	5336943.85	46U	1971.8	close	steppe	september	15	13	NA	NA	NA	NA	NA	0	34	0	65	1	36	NA
363	481722973	912302299	368425.58	5336965.07	46U	1982.6	close	steppe	september	15	14	NA	NA	NA	NA	NA	70	26	0	0	4	39	NA
340	481930639	912118988	367116.49	5339304.67	46U	2059.0	distant	steppe	september	14	11	61.135723	42.851389	1.7439	1.409585	0.040696	0	35	0	65	0	49	NA
128	485800149	907290554	332510.73	5383259.40	46U	2738.2	close	alpine	august	7	3	55.582329	25.120482	2.14445	0.803213	0.085367	0	69	30	0	0	8	5
275	485871344	907305196	332642.23	5384047.49	46U	2720.9	close	alpine	september	12	1	60.820675	29.867824	1.28325	1.302032	0.042964	0	71	7	7	0	7	6
277	485868257	907285223	332493.93	5384017.57	46U	2724.2	close	alpine	september	12	3	62.385504	31.401832	1.15985	0.776583	0.036936	0	88	7	3	0	7	6
88	481682048	912473268	369686.24	5336481.09	46U	1965.3	close	steppe	july	5	4	51.377056	25.77769	2.47405	4.081633	0.095976	0	16	30	46	4	8	6
229	481661226	912516560	370002.85	5336242.34	46U	1944.4	close	steppe	august	10	4	59.7692	34.062873	2.46235	0.397931	0.072288	7	21	0	60	12	8	6
238	481641690	912602765	370638.88	5336010.67	46U	1923.5	close	steppe	august	10	13	57.841383	27.688332	1.9648	2.663486	0.070961	50	5	0	15	30	8	6
278	485866417	907275346	332420.49	5383999.28	46U	2725.4	close	alpine	september	12	4	62.813765	30.202429	1.31565	0.931174	0.043561	0	68	20	7	0	8	6
92	481664671	912504815	369916.39	5336282.61	46U	1932.8	close	steppe	july	5	8	51.179853	24.112631	2.44245	1.48721	0.101293	0	35	5	60	0	9	6
228	481661344	912505968	369924.13	5336245.44	46U	1944.4	close	steppe	august	10	3	55.369788	27.20299	2.2388	1.33753	0.0823	0	35	5	60	0	9	6
231	481657137	912535495	370142.60	5336193.69	46U	1937.2	close	steppe	august	10	6	50.808222	24.945121	2.2918	1.576532	0.091874	0	33	0	63	0	9	6
232	481654779	912544916	370212.06	5336165.89	46U	1944.9	close	steppe	august	10	7	59.25189	34.958217	2.1987	0.636689	0.062895	5	5	0	85	5	9	6
90	481673344	912489718	369806.34	5336381.56	46U	1953.3	close	steppe	july	5	6	52.39521	27.42515	2.4252	1.417166	0.08843	0	15	5	75	0	10	6
89	481677836	912481176	369743.97	5336432.94	46U	1945.3	close	steppe	july	5	5	NA	NA	2.6752	NA	NA	0	15	65	18	0	12	6
104	481612987	912598728	370601.65	5335692.33	46U	1926.4	close	steppe	july	5	20	54.675972	27.73679	2.30405	2.592223	0.083068	0	35	10	54	0	8	7
91	481668993	912497702	369864.60	5336331.85	46U	1947.3	close	steppe	july	5	7	47.640582	24.557609	2.5832	3.283523	0.105189	0	20	5	73	3	10	7
99	481634203	912560793	370324.92	5335934.52	46U	1922.7	close	steppe	july	5	15	57.983871	29.899194	2.07985	1.129032	0.069562	0	20	2	78	0	10	7
115	486481775	906881459	329723.20	5390925.96	46U	2871.1	distant	alpine	august	6	11	53.920985	29.541394	1.1666	0.893389	0.03949	0	90	5	3	0	10	7
126	485810936	907301595	332595.72	5383376.87	46U	2731.7	close	alpine	august	7	1	57.396332	30.362839	1.2582	1.694577	0.041439	0	81	15	0	0	10	7
276	485869464	907294885	332565.58	5384028.86	46U	2719.7	close	alpine	september	12	2	58.243326	29.243937	1.79465	1.406154	0.061368	0	77	5	15	0	10	7
284	485855706	907216322	331981.71	5383893.21	46U	2745.4	close	alpine	september	12	10	62.597559	29.957975	1.5436	1.400841	0.051526	0	83	10	5	0	10	7
286	485850990	907198358	331847.67	5383844.74	46U	2780.5	close	alpine	september	12	12	61.582035	29.90087	1.5713	1.112685	0.05255	0	81	15	2	0	10	7
287	485849629	907188039	331771.12	5383831.88	46U	2775.7	close	alpine	september	12	13	63.434791	30.397097	1.41055	1.048176	0.046404	0	74	20	2	0	10	7
95	481653846	912531307	370110.63	5336157.82	46U	1934.3	close	steppe	july	5	11	56.819969	31.053459	2.5328	2.044025	0.081563	51	25	0	20	4	11	7
279	485864512	907265766	332349.22	5383980.21	46U	2729.3	close	alpine	september	12	5	56.430395	24.248969	1.5257	0.608679	0.062918	0	77	7	15	0	11	7
292	485842985	907138595	331404.31	5383768.95	46U	2818.9	close	alpine	september	12	18	57.592147	27.303686	1.461	0.560897	0.053509	0	73	25	0	0	11	7
358	481715092	912351987	368792.96	5336868.98	46U	1947.7	close	steppe	september	15	9	59.398798	29.478958	1.9366	1.593186	0.065694	40	18	0	40	2	11	7
34	485801048	907332100	332817.42	5383260.29	46U	2722.3	close	alpine	july	2	12	54.943503	24.596449	2.6297	1.109766	0.106914	0	77	20	1	0	12	7
288	485848413	907177957	331696.38	5383820.60	46U	2775.2	close	alpine	september	12	14	60.027855	28.253084	1.7071	0.716275	0.060422	0	74	25	3	0	12	7
289	485846971	907168186	331623.85	5383806.72	46U	2782.6	close	alpine	september	12	15	58.019802	27.089109	2.36875	0.693069	0.087443	0	63	35	0	0	13	7
96	481649310	912538899	370165.94	5336106.13	46U	1926.4	close	steppe	july	5	12	43.244911	32.65474	3.73895	9.459182	0.114499	68	10	0	20	0	14	7
93	481659989	912513045	369976.40	5336229.18	46U	1941.3	close	steppe	july	5	9	56.811881	27.90099	2.1817	2.732673	0.078194	0	20	35	40	5	10	8
159	485815736	907308823	332650.61	5383428.64	46U	2728.6	close	alpine	august	7	19	58.979052	28.391296	1.6797	0.996543	0.059162	0	57	20	3	0	10	8
285	485854308	907206486	331908.71	5383879.83	46U	2751.4	close	alpine	september	12	11	61.566265	30.783133	1.22555	1.074297	0.039812	0	88	5	10	0	10	8
97	481644636	912547037	370225.26	5336052.80	46U	1929.7	close	steppe	july	5	13	58.087793	29.164161	2.10265	4.429745	0.072097	40	20	0	40	0	11	8
129	485794524	907285354	332470.52	5383198.02	46U	2750.9	close	alpine	august	7	4	55.82772	29.842825	1.4364	1.347214	0.048132	0	71	25	2	0	11	8
283	485857284	907226302	332055.82	5383908.54	46U	2738.9	close	alpine	september	12	9	65.25869	33.185125	1.0421	0.909458	0.031403	0	84	5	1	0	11	8
26	485753420	907316830	332689.08	5382734.27	46U	2750.9	close	alpine	july	2	4	59.673519	31.277711	1.9981	0.82628	0.063883	0	85	10	4	0	12	8
28	485765134	907321168	332724.94	5382863.51	46U	2739.1	close	alpine	july	2	6	56.030658	28.237192	2.1668	0.726099	0.076736	0	75	20	2	0	12	8
160	485822110	907312730	332681.53	5383498.63	46U	2729.0	close	alpine	august	7	20	63.323263	33.27291	1.339	NA	0.040243	0	63	25	2	0	12	8
230	481659146	912525668	370070.04	5336217.67	46U	1937.6	close	steppe	august	10	5	61.427714	28.474305	1.91785	1.819636	0.067354	0	24	0	75	1	12	8
241	481638166	912632043	370855.70	5335966.57	46U	1961.0	close	steppe	august	10	16	57.047792	29.764065	2.19815	0.967937	0.073852	8	15	0	65	12	12	8
41	485725378	907303255	332579.70	5382425.56	46U	2789.1	close	alpine	july	2	19	60.984848	31.738437	2.07395	0.458533	0.065345	0	77	15	5	0	13	8
233	481652153	912554021	370279.09	5336135.16	46U	1937.4	close	steppe	august	10	8	59.277661	38.562966	1.74515	0.821708	0.045255	0	30	0	70	0	13	8
355	481709803	912381540	369011.32	5336805.15	46U	1925.6	close	steppe	september	15	6	65.620094	32.142857	2.13645	2.080063	0.066467	85	10	0	5	0	13	8
24	485741477	907313325	332659.29	5382602.29	46U	2768.2	close	alpine	july	2	2	61.146237	34.754232	2.1593	0.734244	0.062131	0	79	15	2	0	14	8
236	481645914	912582963	370492.72	5336060.95	46U	1923.9	close	steppe	august	10	11	56.912672	27.511438	2.26385	1.193555	0.082288	35	13	0	40	12	14	8
39	485830730	907339398	332881.03	5383588.60	46U	2717.8	close	alpine	july	2	17	55.503145	26.808176	2.02	0.628931	0.07535	0	87	10	0	0	15	8
42	485719338	907300094	332554.39	5382359.12	46U	2800.4	close	alpine	july	2	20	58.56027	33.080008	2.2638	2.807684	0.068434	0	44	50	5	0	15	8
227	481662927	912496224	369852.08	5336264.68	46U	1939.1	close	steppe	august	10	2	44.730964	22.903553	3.18095	2.416244	0.138885	0	35	0	63	0	17	8
127	485805823	907296268	332554.75	5383321.21	46U	2728.1	close	alpine	august	7	2	59.082787	29.720071	1.1781	1.449275	0.03964	0	77	20	1	0	13	9
140	485731138	907224604	332001.48	5382506.85	46U	2796.6	close	alpine	august	7	15	58.423804	29.835143	1.35585	0.703659	0.045445	0	56	35	7	0	13	9
282	485859194	907236203	332129.46	5383927.60	46U	2736.0	close	alpine	september	12	8	59.948114	30.353223	1.12735	0.997805	0.037141	0	75	15	3	0	13	9
293	485842710	907128115	331326.94	5383768.20	46U	2835.3	close	alpine	september	12	19	60.949495	30.10101	1.2579	0.686869	0.041789	0	87	15	0	0	13	9
280	485862866	907255928	332276.13	5383964.08	46U	2730.7	close	alpine	september	12	6	64.348358	31.062615	1.42355	0.978992	0.045828	0	84	6	9	0	14	9
281	485861223	907246367	332205.09	5383947.92	46U	2731.7	close	alpine	september	12	7	60.452194	28.856103	1.4358	0.479019	0.049757	0	55	40	3	0	14	9
341	481936692	912114470	367084.49	5339372.74	46U	2062.1	distant	steppe	september	14	12	57.952974	28.097214	2.2777	1.422644	0.081065	0	25	0	65	10	14	9
234	481649569	912563594	370349.61	5336104.83	46U	1939.1	close	steppe	august	10	9	59.10353	27.13209	2.30935	1.209837	0.085115	10	20	0	70	0	15	9
239	481640336	912612362	370709.90	5335994.00	46U	1933.6	close	steppe	august	10	14	58.883249	43.440062	2.00985	0.922491	0.046267	60	10	0	20	10	15	9
290	485845712	907158274	331550.34	5383794.91	46U	2793.0	close	alpine	september	12	16	68.850188	32.515337	1.43225	3.008114	0.044048	0	68	30	0	0	15	9
27	485759155	907319246	332708.80	5382797.48	46U	2742.5	close	alpine	july	2	5	60.342766	39.577521	1.837	1.355122	0.046415	0	76	20	2	0	16	9
40	485731352	907306367	332604.62	5382491.28	46U	2781.7	close	alpine	july	2	18	59.15886	32.469603	2.0666	0.757425	0.063647	0	57	30	10	0	16	9
101	481624925	912575436	370431.46	5335828.93	46U	1908.8	close	steppe	july	5	17	59.931713	32.014461	2.3248	2.390038	0.072617	80	17	0	3	0	16	9
291	485844367	907148506	331477.86	5383782.12	46U	2801.6	close	alpine	september	12	17	52.497865	26.77199	1.6625	2.177626	0.062098	0	67	30	0	0	16	9
347	481971801	912084699	366872.35	5339768.10	46U	2111.4	distant	steppe	september	14	18	67.114359	36.618606	1.729	1.04681	0.047216	0	22	0	70	8	16	9
9	486465662	906883205	329730.63	5390746.48	46U	2868.0	distant	alpine	july	1	7	54.525562	29.30177	1.50275	0.915059	0.051285	0	77	10	0	0	18	9
247	486400763	906800004	329095.92	5390043.75	46U	2791.3	distant	alpine	september	11	1	54.664517	24.863994	2.30925	1.229095	0.092875	0	80	13	0	0	18	9
19	486458328	906788664	329031.85	5390686.10	46U	2794.9	distant	alpine	july	1	17	58.078868	25.662285	2.63635	0.788675	0.102732	0	82	15	0	0	23	9
94	481655964	912521426	370037.70	5336183.03	46U	1938.8	close	steppe	july	5	10	64.421907	31.622718	1.6831	1.359026	0.053224	0	30	0	70	0	14	10
131	485783733	907273039	332376.13	5383080.78	46U	2744.4	close	alpine	august	7	6	61.309283	33.096879	1.2476	0.749899	0.037695	0	60	20	4	0	16	10
132	485777781	907267496	332333.28	5383015.84	46U	2749.2	close	alpine	august	7	7	63.181908	42.233684	1.51105	1.19024	0.035778	0	56	40	1	0	16	10
243	481640330	912651654	371002.06	5335987.33	46U	1963.4	close	steppe	august	10	18	59.311024	29.76378	1.8339	1.141732	0.061615	0	40	0	60	0	16	10
334	481895072	912147819	367321.56	5338904.39	46U	2035.2	distant	steppe	september	14	5	59.15718	28.220491	1.4745	1.138406	0.052249	0	35	0	65	0	17	10
197	481914261	912153746	367370.56	5339116.64	46U	2047.5	distant	steppe	august	9	9	57.249747	33.872599	2.0188	1.294237	0.0596	0	30	0	70	0	20	10
237	481643430	912592951	370566.35	5336031.65	46U	1915.8	close	steppe	august	10	12	56.855167	29.292107	2.85205	1.484947	0.097366	80	10	0	5	5	20	10
70	481924754	912072783	366771.60	5339247.27	46U	2079.0	distant	steppe	july	4	6	51.068077	28.987822	1.6156	1.018167	0.055734	0	30	0	70	0	21	10
105	486460751	906978561	330431.29	5390670.65	46U	2922.3	distant	alpine	august	6	1	50.285152	25.388397	1.6254	1.966568	0.064021	0	90	4	3	0	21	10
79	481882045	912140209	367261.64	5338760.92	46U	2043.2	distant	steppe	july	4	15	45.418006	23.653537	2.5539	1.848875	0.107971	0	30	0	70	0	26	10
263	486428273	906957819	330267.62	5390314.28	46U	2931.2	distant	alpine	september	11	17	59.377526	29.870655	1.03295	1.652183	0.034581	0	82	15	0	0	17	11
123	486498305	906802449	329146.89	5391127.35	46U	2811.7	distant	alpine	august	6	19	57.539445	29.538646	1.3995	0.818854	0.047379	0	78	20	0	0	18	11
344	481954586	912099863	366980.57	5339574.14	46U	2087.6	distant	steppe	september	14	15	67.191744	35.850081	1.6302	2.335687	0.045473	0	35	0	65	1	18	11
33	485812484	907335429	332845.75	5383386.67	46U	2721.6	close	alpine	july	2	11	58.394889	26.312637	2.0488	0.578958	0.077864	0	75	20	2	0	19	11
120	486491626	906831687	329359.96	5391046.57	46U	2827.8	distant	alpine	august	6	16	53.734062	30.074884	1.31835	0.910747	0.043836	0	88	10	0	0	19	11
23	485737296	907310866	332639.77	5382556.36	46U	2776.2	close	alpine	july	2	1	61.681872	32.90361	1.813	0.87267	0.0551	0	88	7	2	0	20	11
191	481874210	912157447	367387.73	5338670.86	46U	2034.0	distant	steppe	august	9	3	56.049822	28.667457	1.91825	1.601423	0.066914	0	40	0	55	5	20	11
208	481987667	912138017	367272.63	5339935.22	46U	2087.4	distant	steppe	august	9	20	54.051403	28.526584	1.88275	1.844222	0.066	0	20	5	75	0	20	11
235	481647302	912573174	370420.28	5336078.02	46U	1935.7	close	steppe	august	10	10	59.029699	39.107176	2.43275	1.180594	0.062207	15	15	0	67	3	20	11
242	481638978	912641570	370926.74	5335974.00	46U	1965.0	close	steppe	august	10	17	54.499494	26.228514	2.548	1.334681	0.097146	0	38	0	60	1	20	11
244	481639489	912661941	371078.34	5335976.26	46U	1970.8	close	steppe	august	10	19	58.175729	32.052797	2.36665	1.122931	0.073836	0	39	20	40	0	20	11
349	481982370	912072083	366781.34	5339887.76	46U	2120.1	distant	steppe	september	14	20	70.866935	36.350806	1.81605	2.943548	0.049959	0	23	0	70	7	21	11
365	481727579	912283430	368286.48	5337019.49	46U	1996.8	close	steppe	september	15	16	61.564626	34.993998	2.11705	1.840736	0.060498	5	23	0	65	7	21	11
25	485747366	907315145	332674.66	5382667.35	46U	2745.6	close	alpine	july	2	3	63.684749	34.104401	1.66935	0.783009	0.048948	0	78	20	0	0	22	11
207	481981192	912138654	367275.69	5339863.14	46U	2080.9	distant	steppe	august	9	19	52.635831	26.519895	2.3267	1.878408	0.087734	0	15	15	45	25	23	11
364	481726287	912293517	368361.14	5337003.40	46U	1989.8	close	steppe	september	15	15	49.85009	28.422946	2.5515	2.248651	0.089769	0	29	0	70	1	23	11
38	485824631	907337666	332866.25	5383521.19	46U	2727.1	close	alpine	july	2	16	59.393698	30.993219	1.93345	1.715197	0.062383	0	86	10	0	0	24	11
203	481954241	912143278	367303.09	5339562.81	46U	2056.4	distant	steppe	august	9	15	60.725076	35.266868	1.9579	1.772407	0.055517	0	37	0	60	3	25	11
367	481727876	912263429	368137.87	5337026.21	46U	2004.0	close	steppe	september	15	18	67.177122	35.0369	1.8003	1.291513	0.051383	0	25	0	70	5	25	11
98	481639000	912553949	370275.24	5335988.99	46U	1923.2	close	steppe	july	5	14	58.712429	27.701056	2.05045	1.969943	0.074021	0	30	5	65	0	17	12
100	481629449	912567503	370373.61	5335880.55	46U	1918.4	close	steppe	july	5	16	58.392575	27.586888	1.7611	1.421801	0.063838	75	22	0	3	0	17	12
103	481616749	912590270	370539.70	5335735.57	46U	1911.0	close	steppe	july	5	19	52.863602	26.450641	2.06915	1.342313	0.078227	35	30	0	33	0	17	12
85	481697482	912452548	369536.10	5336656.14	46U	1963.1	close	steppe	july	5	1	59.552805	29.12757	2.1281	1.736874	0.073061	0	37	20	35	3	19	12
87	481686481	912465612	369630.44	5336531.65	46U	1974.4	close	steppe	july	5	3	60.571314	29.229531	1.8436	1.086301	0.063073	0	23	20	50	7	19	12
141	485725380	907219696	331963.38	5382443.93	46U	2812.2	close	alpine	august	7	16	57.522299	28.820614	1.15915	1.169475	0.040219	0	68	30	0	0	19	12
254	486412626	906868830	329606.89	5390160.21	46U	2857.1	distant	alpine	september	11	8	68.450704	33.581489	0.9784	3.078471	0.029135	0	85	10	0	0	19	12
258	486419800	906908124	329898.74	5390231.18	46U	2897.5	distant	alpine	september	11	12	59.80663	31.077348	0.920735	1.420679	0.029627	0	80	10	0	0	19	12
102	481620480	912582912	370485.93	5335778.27	46U	1905.0	close	steppe	july	5	18	52.132413	38.992689	2.18715	0.893582	0.056091	36	15	0	45	4	20	12
117	486486448	906861448	329577.40	5390982.37	46U	2848.3	distant	alpine	august	6	13	52.076741	28.303006	1.08715	0.890032	0.038411	0	84	12	0	0	20	12
30	485777778	907325312	332759.68	5383003.14	46U	2732.7	close	alpine	july	2	8	62.330677	34.601594	1.7192	1.434263	0.049686	0	77	17	3	0	21	12
31	485783407	907327239	332775.75	5383065.29	46U	2734.1	close	alpine	july	2	9	60.408246	30.234438	1.4683	0.646726	0.048564	0	80	17	0	0	22	12
336	481906988	912137283	367246.34	5339038.64	46U	2039.5	distant	steppe	september	14	7	56.840648	33.313563	2.27745	1.601423	0.068364	0	40	0	60	0	31	12
130	485788962	907279596	332426.21	5383137.47	46U	2737.9	close	alpine	august	7	5	59.414381	30.930319	0.989095	1.102669	0.031978	0	88	10	0	0	20	13
135	485760675	907251157	332207.11	5382829.31	46U	2756.9	close	alpine	august	7	10	59.647702	32.293987	1.27325	0.425187	0.039427	0	54	45	0	0	20	13
240	481638903	912622171	370782.48	5335976.42	46U	1942.0	close	steppe	august	10	15	58.141878	26.541717	1.83335	1.330109	0.069074	0	35	0	65	0	20	13
265	486431973	906977311	330412.43	5390351.08	46U	2946.3	distant	alpine	september	11	19	71.298496	35.669042	0.9917	3.642122	0.027803	0	87	5	1	0	20	13
266	486433755	906987393	330487.29	5390368.64	46U	2955.7	distant	alpine	september	11	20	60.153181	28.593873	0.92815	1.512176	0.03246	0	88	7	0	0	20	13
124	486500516	906793127	329078.98	5391154.02	46U	2812.0	distant	alpine	august	6	20	56.563155	30.23433	1.3891	1.347876	0.045944	0	88	10	0	0	22	13
37	485818845	907336470	332855.52	5383457.14	46U	2715.3	close	alpine	july	2	15	57.165669	30.798403	1.7515	0.878244	0.05687	0	90	8	0	0	25	13
245	481637616	912671723	371150.60	5335953.80	46U	1967.2	close	steppe	august	10	20	54.796715	25.355498	2.68	1.181654	0.105697	0	35	0	65	0	25	13
32	485788924	907328913	332789.92	5383126.24	46U	2725.4	close	alpine	july	2	10	60.240481	29.458918	1.7359	0.621242	0.058926	0	76	20	0	0	26	13
345	481960934	912096677	366958.54	5339645.24	46U	2091.5	distant	steppe	september	14	16	61.647615	32.341348	2.8788	6.247536	0.089013	0	15	0	65	20	32	13
195	481900509	912151908	367353.35	5338964.12	46U	2035.2	distant	steppe	august	9	7	48.610278	25.534893	2.3281	1.179764	0.091173	0	40	0	60	0	33	13
143	485712720	907212885	331908.94	5382304.72	46U	2851.9	close	alpine	august	7	18	55.510505	27.239219	1.3502	1.345374	0.049568	0	48	40	0	0	23	14
35	485807350	907333372	332828.88	5383330.05	46U	2727.1	close	alpine	july	2	13	61.217632	32.140739	1.56905	1.324372	0.048818	0	88	10	0	0	24	14
80	481877094	912147645	367315.63	5338704.60	46U	2043.2	distant	steppe	july	4	16	55.901244	27.418707	1.7463	0.963468	0.06369	0	30	10	60	0	24	14
86	481691599	912458314	369577.49	5336589.77	46U	1970.6	close	steppe	july	5	2	55.063168	36.734694	1.973	0.942663	0.053709	0	30	5	60	5	24	14
189	481860440	912160544	367407.19	5338517.28	46U	2053.0	distant	steppe	august	9	1	59.78456	36.584879	1.402	0.837822	0.038322	0	40	0	60	0	24	14
335	481900731	912142352	367282.39	5338968.23	46U	2039.5	distant	steppe	september	14	6	59.349431	28.277789	1.63675	0.997805	0.057881	0	40	0	60	0	24	14
137	485748770	907240420	332123.98	5382699.35	46U	2771.8	close	alpine	august	7	12	59.435096	28.064904	1.3422	0.560897	0.047825	0	73	25	0	0	25	14
249	486404724	906819384	329240.01	5390083.44	46U	2811.2	distant	alpine	september	11	3	58.134019	30.460565	1.093	0.474402	0.035882	0	80	10	0	0	25	14
360	481717609	912332578	368649.31	5336900.27	46U	1957.4	close	steppe	september	15	11	67.762675	46.96914	1.5364	1.74504	0.032711	0	25	0	75	0	25	14
366	481728599	912273461	368212.63	5337032.53	46U	1999.9	close	steppe	september	15	17	67.775591	34.744094	1.6492	1.062992	0.047467	0	40	0	60	0	25	14
10	486465418	906873249	329657.22	5390745.99	46U	2860.0	distant	alpine	july	1	8	52.28505	36.289698	1.76	1.084431	0.048499	0	90	7	0	0	28	14
69	481929144	912066516	366726.17	5339297.15	46U	2086.9	distant	steppe	july	4	5	54.246411	28.129984	1.65995	1.275917	0.05901	0	45	0	54	0	28	14
106	486463104	906968731	330359.69	5390699.00	46U	2916.7	distant	alpine	august	6	2	47.912403	29.942693	1.59875	1.391731	0.053394	0	89	4	1	0	28	14
226	481664939	912485984	369776.45	5336288.78	46U	1943.2	close	steppe	august	10	1	56.181782	25.560627	2.66925	1.190712	0.104428	0	50	0	50	0	28	14
352	481705655	912411206	369230.82	5336754.01	46U	1938.6	close	steppe	september	15	3	71.068191	36.815136	2.2012	4.059913	0.059791	60	30	0	10	0	28	14
36	485813001	907334971	332842.54	5383392.51	46U	2717.8	close	alpine	july	2	14	60.564214	32.570527	1.8269	2.091142	0.056091	0	82	15	0	0	30	14
122	486496255	906812237	329218.28	5391102.37	46U	2818.2	distant	alpine	august	6	18	58.96	28.54	1.406	0.96	0.049264	0	79	18	0	0	23	15
84	481858078	912178095	367537.03	5338488.00	46U	2027.1	distant	steppe	july	4	20	60.797016	27.228112	2.0789	1.118963	0.076351	0	45	10	45	0	24	15
133	485772260	907262142	332291.97	5382955.65	46U	2749.5	close	alpine	august	7	8	59.1692	30.516717	1.44845	0.729483	0.047464	0	68	30	0	0	25	15
136	485754573	907245841	332165.89	5382762.65	46U	2761.5	close	alpine	august	7	11	58.382643	28.540434	1.3048	0.848126	0.045718	0	74	25	0	0	25	15
82	481867425	912162241	367421.61	5338594.62	46U	2025.8	distant	steppe	july	4	18	58.016919	28.211686	1.67555	1.200079	0.059392	0	45	4	50	1	26	15
354	481708548	912391290	369083.49	5336789.54	46U	1928.0	close	steppe	september	15	5	66.268419	34.587814	1.9262	1.732378	0.05569	0	30	0	70	0	27	15
368	481728462	912253672	368065.48	5337034.40	46U	2000.1	close	steppe	september	15	19	65.15489	34.723628	1.4571	1.872849	0.041963	0	35	0	65	0	30	15
199	481927866	912149335	367341.29	5339268.61	46U	2043.9	distant	steppe	august	9	11	59.612725	30.78443	1.87305	1.225054	0.060844	0	33	0	65	7	31	15
357	481712935	912361892	368866.05	5336843.31	46U	1939.1	close	steppe	september	15	8	61.395349	31.648129	1.873	1.536906	0.059182	0	25	0	75	0	32	15
361	481719216	912322756	368576.70	5336919.81	46U	1959.8	close	steppe	september	15	12	57.664377	31.874387	2.2371	1.668302	0.070185	0	35	0	64	1	32	15
192	481880063	912156453	367381.85	5338736.09	46U	2026.6	distant	steppe	august	9	4	57.503535	31.205817	2.08835	2.16118	0.066922	0	38	0	60	2	39	15
261	486424895	906938026	330120.70	5390281.14	46U	2915.3	distant	alpine	september	11	15	70.733173	34.174679	0.625905	4.246795	0.018315	0	80	15	0	0	22	16
260	486423364	906927877	330045.43	5390266.39	46U	2910.3	distant	alpine	september	11	14	60.674822	31.748224	0.69791	1.5588	0.021983	0	89	7	0	0	23	16
294	485842178	907118222	331253.80	5383764.47	46U	2855.7	close	alpine	september	12	20	63.05044	41.913531	0.916055	0.840673	0.021856	0	77	15	0	0	24	16
83	481862932	912169638	367475.43	5338543.40	46U	2028.5	distant	steppe	july	4	19	58.553275	26.999022	1.8487	0.899316	0.068473	0	45	0	55	0	26	16
110	486472259	906929806	330076.08	5390809.41	46U	2899.4	distant	alpine	august	6	6	54.903943	27.542973	1.0873	1.557128	0.039476	0	86	10	0	0	26	16
121	486494122	906822007	329289.51	5391076.48	46U	2820.4	distant	alpine	august	6	17	56.983685	29.387187	1.2975	1.074413	0.044152	0	94	5	0	0	27	16
257	486418230	906898159	329824.81	5390215.95	46U	2889.8	distant	alpine	september	11	11	68.312424	35.532173	0.930825	4.694456	0.026197	0	87	8	0	0	28	16
350	481702046	912430593	369374.04	5336710.59	46U	1950.4	close	steppe	september	15	1	65.314602	34.230313	1.93575	1.404828	0.056551	35	25	0	35	5	30	16
356	481711472	912371808	368939.40	5336825.37	46U	1932.4	close	steppe	september	15	7	63.103865	32.749597	2.0591	2.173913	0.062874	0	19	0	80	0	32	16
331	481876802	912162033	367422.48	5338698.88	46U	2025.6	distant	steppe	september	14	2	57.533703	31.363997	2.09725	1.139968	0.066868	0	40	0	60	0	33	16
332	481882655	912157284	367388.70	5338764.75	46U	2025.1	distant	steppe	september	14	3	61.263574	30.819348	2.6398	2.981244	0.085654	0	38	0	50	2	33	16
107	486465746	906958946	330288.50	5390730.53	46U	2916.0	distant	alpine	august	6	3	54.934901	29.357413	1.57405	1.884712	0.053617	0	88	5	0	0	38	16
369	481729368	912243397	367989.33	5337046.24	46U	2014.8	close	steppe	september	15	20	58.071066	32.060914	1.72655	2.335025	0.053852	0	40	0	60	0	22	17
264	486430264	906967900	330342.55	5390334.17	46U	2940.8	distant	alpine	september	11	18	73.486388	35.10768	0.70351	4.459569	0.020039	0	78	20	0	0	25	17
138	485742839	907235420	332085.14	5382634.53	46U	2775.9	close	alpine	august	7	13	57.927565	28.873239	1.4543	0.583501	0.050368	0	68	30	0	0	29	17
193	481887314	912155284	367375.04	5338816.87	46U	2029.9	distant	steppe	august	9	5	61.568938	31.973059	1.654	1.010301	0.051731	0	40	0	60	0	29	17
330	481870614	912166888	367456.97	5338629.27	46U	2016.2	distant	steppe	september	14	1	67.927857	33.914919	1.55525	2.372084	0.045857	0	40	0	59	1	29	17
81	481872272	912154826	367367.75	5338649.78	46U	2040.3	distant	steppe	july	4	17	60.36442	27.919279	1.9242	1.175549	0.06892	0	30	10	57	3	31	17
201	481941119	912145706	367317.75	5339416.54	46U	2048.4	distant	steppe	august	9	13	62.465153	32.477101	1.7303	1.154918	0.053278	0	29	0	70	1	32	17
248	486402768	906809348	329165.42	5390063.94	46U	2802.8	distant	alpine	september	11	2	63.70014	33.573862	1.00073	2.766085	0.029807	0	80	10	0	0	32	17
139	485737014	907229734	332041.27	5382571.03	46U	2786.0	close	alpine	august	7	14	61.244408	32.106547	1.2171	2.074014	0.037908	0	78	20	0	0	29	18
134	485766583	907256490	332248.40	5382893.81	46U	2757.9	close	alpine	august	7	9	62.358322	34.181746	1.2513	0.636309	0.036607	0	68	30	0	0	31	18
253	486410866	906858782	329532.28	5390142.89	46U	2846.8	distant	alpine	september	11	7	68.907233	33.922956	0.931225	3.911164	0.027451	0	90	7	0	0	31	18
71	481920532	912079090	366817.38	5339199.25	46U	2071.3	distant	steppe	july	4	7	58.682877	29.280648	1.65315	1.053698	0.056459	0	45	0	55	0	33	18
14	486462862	906836740	329387.47	5390725.74	46U	2832.6	distant	alpine	july	1	12	55.540275	30.314342	1.4138	1.807466	0.046638	0	95	3	0	0	35	18
198	481920898	912151586	367356.22	5339190.78	46U	2041.2	distant	steppe	august	9	10	60.197239	30.788955	2.12045	1.025641	0.06887	0	30	3	60	7	38	18
11	486464838	906864452	329592.24	5390741.50	46U	2851.4	distant	alpine	july	1	9	52.952795	27.82935	1.9072	1.422082	0.068532	0	89	3	0	0	40	18
109	486469983	906939601	330147.45	5390781.93	46U	2901.1	distant	alpine	august	6	5	NA	NA	1.1147	NA	NA	0	94	4	0	0	33	19
190	481867238	912158573	367394.30	5338593.18	46U	2033.1	distant	steppe	august	9	2	60.477241	28.213355	1.79065	1.062763	0.063468	0	45	0	55	0	34	19
108	486467769	906949644	330220.67	5390755.09	46U	2905.4	distant	alpine	august	6	4	NA	NA	0.964485	NA	NA	0	93	3	0	0	35	19
206	481974422	912139151	367277.64	5339787.81	46U	2066.2	distant	steppe	august	9	18	61.541502	30.059289	2.2253	0.750988	0.07403	0	30	0	70	0	40	19
194	481893822	912154247	367369.01	5338889.39	46U	2028.7	distant	steppe	august	9	6	54.307568	30.13285	2.3303	1.610306	0.077334	0	50	0	50	0	60	19
262	486426734	906947967	330194.54	5390299.38	46U	2924.7	distant	alpine	september	11	16	64.199485	34.039185	0.610345	2.275876	0.017931	0	78	20	0	0	29	20
259	486421769	906917913	329971.50	5390250.88	46U	2906.4	distant	alpine	september	11	13	71.095618	36.693227	0.732015	4.641434	0.01995	0	90	7	0	0	31	20
116	486484348	906871442	329650.29	5390956.80	46U	2866.0	distant	alpine	august	6	12	58.195249	32.541425	0.92516	2.275903	0.02843	0	83	12	0	0	32	20
255	486414407	906878160	329676.21	5390177.92	46U	2870.1	distant	alpine	september	11	9	70.096781	36.559352	0.787215	4.206992	0.021533	0	85	7	0	0	33	20
113	486477878	906900314	329860.75	5390878.43	46U	2883.6	distant	alpine	august	6	9	58.490566	30.82423	1.16375	2.383317	0.037754	0	77	25	0	0	35	20
73	481911550	912093863	366924.83	5339096.86	46U	2070.1	distant	steppe	july	4	9	60.697906	29.132602	1.6094	0.937188	0.055244	0	41	0	55	4	36	20
343	481948946	912104249	367011.70	5339510.69	46U	2075.1	distant	steppe	september	14	14	65.26295	30.921313	1.93985	1.601423	0.062735	0	30	0	65	5	38	20
353	481706754	912401249	369157.07	5336767.91	46U	1930.9	close	steppe	september	15	4	58.9524	31.268672	2.9298	2.091217	0.093698	55	25	0	20	0	39	20
342	481942685	912109574	367049.65	5339440.18	46U	2068.6	distant	steppe	september	14	13	64.79794	33.656894	1.8167	2.912044	0.053977	0	34	0	65	1	40	20
196	481907635	912153313	367365.63	5339043.07	46U	2036.9	distant	steppe	august	9	8	55.283401	28.421053	2.15165	1.285425	0.075706	0	40	0	60	0	52	20
252	486409013	906848976	329459.43	5390124.49	46U	2835.8	distant	alpine	september	11	6	70.8061	36.680531	0.75106	3.664092	0.020476	0	85	12	0	0	33	21
251	486407730	906838629	329382.78	5390112.54	46U	2829.7	distant	alpine	september	11	5	73.360898	38.373696	0.787525	4.095294	0.020523	0	86	10	0	0	35	21
348	481978004	912079763	366837.27	5339837.90	46U	2115.7	distant	steppe	september	14	19	68.053375	32.456829	1.5537	1.991758	0.04787	0	19	0	75	5	35	21
75	481901912	912110111	367043.09	5338986.92	46U	2060.9	distant	steppe	july	4	11	63.03557	28.860146	1.4591	0.869038	0.050558	0	40	0	58	2	36	21
72	481915458	912087053	366875.24	5339141.47	46U	2068.1	distant	steppe	july	4	8	61.518838	28.27708	1.7082	1.373626	0.060409	0	46	0	50	4	37	21
118	486488201	906851330	329503.47	5391004.11	46U	2838.2	distant	alpine	august	6	14	55.878285	31.456234	0.787155	0.75084	0.025024	0	88	10	0	0	38	21
346	481967252	912092058	366925.85	5339716.27	46U	2092.2	distant	steppe	september	14	17	57.491082	33.154974	2.4629	1.743956	0.074284	0	29	0	65	6	40	21
205	481967379	912140622	367286.75	5339709.28	46U	2058.3	distant	steppe	august	9	17	58.75517	29.919244	1.95265	1.103014	0.065264	0	40	0	60	0	44	21
142	485718984	907216338	331936.49	5382373.59	46U	2825.7	close	alpine	august	7	17	57.027464	29.725363	1.8095	1.312601	0.060874	0	97	5	0	0	46	21
3	486471289	906944008	330180.34	5390795.47	46U	2898.7	distant	alpine	july	1	1	56.756207	27.635328	1.9295	2.279202	0.06982	0	90	7	0	0	47	21
17	486460229	906807966	329174.66	5390702.91	46U	2813.6	distant	alpine	july	1	15	58.449187	36.85138	1.8663	0.744077	0.050644	0	90	7	0	0	48	21
18	486459958	906799091	329109.20	5390701.89	46U	2804.5	distant	alpine	july	1	16	58.781219	31.608392	1.78355	0.899101	0.056426	0	91	5	0	0	50	21
66	481942283	912044040	366562.56	5339447.08	46U	2106.1	distant	steppe	july	4	2	58.638639	27.007007	1.6077	0.940941	0.059529	0	45	0	45	9	34	22
68	481934389	912057913	366663.60	5339356.93	46U	2093.1	distant	steppe	july	4	4	60.591133	29.438424	1.6389	0.610837	0.055672	0	45	0	55	5	35	22
119	486489501	906841203	329429.33	5391020.82	46U	2835.3	distant	alpine	august	6	15	60.102101	34.832123	0.98688	1.236992	0.028332	0	91	7	0	0	37	22
4	486470304	906934266	330108.26	5390786.69	46U	2900.9	distant	alpine	july	1	2	54.124226	28.300379	NA	1.418015	NA	0	90	7	0	0	44	22
13	486463529	906846607	329460.36	5390730.94	46U	2838.2	distant	alpine	july	1	11	52.949327	28.701504	1.3532	1.286619	0.047147	0	85	10	0	0	45	22
333	481888998	912152556	367355.20	5338836.06	46U	2027.3	distant	steppe	september	14	4	72.100375	33.096226	2.26775	1.817823	0.06852	0	40	0	60	0	45	22
112	486475968	906909828	329930.18	5390855.09	46U	2884.5	distant	alpine	august	6	8	53.885703	25.706941	1.6481	1.107376	0.064111	0	82	10	0	0	48	22
12	486464192	906855960	329529.48	5390736.22	46U	2844.4	distant	alpine	july	1	10	50.781405	26.923838	1.8472	0.692384	0.068608	0	90	6	0	0	50	22
8	486466108	906893122	329803.82	5390749.22	46U	2875.9	distant	alpine	july	1	6	50.88513	27.793076	1.92655	0.806452	0.069318	0	89	3	0	0	52	22
78	481886795	912133295	367211.48	5338814.90	46U	2045.3	distant	steppe	july	4	14	58.696928	29.035414	1.9497	1.936999	0.067149	0	30	33	35	1	42	23
6	486467498	906913349	329953.27	5390760.16	46U	2899.2	distant	alpine	july	1	4	52.109873	26.65207	1.64545	1.373408	0.061738	0	90	5	0	0	48	23
21	486472028	906953851	330253.08	5390801.49	46U	2911.5	distant	alpine	july	1	19	54.684437	25.421403	2.0458	1.666013	0.080475	0	90	7	0	0	55	23
7	486465288	906902325	329871.33	5390738.05	46U	2869.6	distant	alpine	july	1	5	55.880609	30.757067	2.10235	1.699941	0.068353	0	87	5	0	0	62	23
250	486406589	906829124	329312.38	5390101.99	46U	2816.8	distant	alpine	september	11	4	64.33196	43.025309	1.06205	1.58917	0.024684	0	90	5	0	0	44	25
114	486479902	906890681	329790.49	5390903.08	46U	2873.0	distant	alpine	august	6	10	51.043758	28.623043	1.3527	1.565636	0.047259	0	87	10	1	0	55	25
20	486457424	906779878	328966.84	5390678.03	46U	2789.1	distant	alpine	july	1	18	57.160121	29.305136	2.14665	1.067472	0.073252	0	92	5	0	0	62	25
16	486460980	906817069	329241.95	5390709.22	46U	2815.1	distant	alpine	july	1	14	55.302279	28.344896	2.12415	1.070367	0.074939	0	89	7	0	0	65	25
76	481896535	912118464	367103.78	5338925.73	46U	2058.1	distant	steppe	july	4	12	64.078245	31.278403	1.43895	0.790358	0.046005	0	47	0	50	3	42	26
202	481947707	912144336	367309.27	5339490.00	46U	2051.3	distant	steppe	august	9	14	59.969266	31.175567	2.10425	1.018056	0.067497	0	30	0	60	10	54	26
200	481933926	912146681	367323.14	5339336.43	46U	2042.7	distant	steppe	august	9	12	63.331324	30.379747	1.89215	0.964436	0.062283	0	35	0	60	5	58	26
67	481938348	912050292	366607.99	5339402.26	46U	2100.1	distant	steppe	july	4	3	58.800891	26.858416	1.6647	0.810209	0.061981	0	50	0	50	0	42	27
15	486462209	906827304	329317.75	5390720.59	46U	2835.5	distant	alpine	july	1	13	56.50161	30.676329	1.6713	1.107085	0.054482	0	89	10	0	0	62	27
22	486472627	906962299	330315.51	5390806.27	46U	2912.7	distant	alpine	july	1	20	51.521177	26.884072	NA	1.332273	NA	0	92	3	0	0	62	27
77	481891726	912125758	367156.74	5338871.01	46U	2055.2	distant	steppe	july	4	13	59.837067	28.574338	1.5039	1.344196	0.052631	0	40	5	54	0	48	29
204	481960675	912142629	367299.94	5339634.42	46U	2059.3	distant	steppe	august	9	16	64.386558	31.716047	1.6479	1.034003	0.051958	0	35	0	65	0	55	30
5	486468921	906923891	330031.39	5390773.63	46U	2882.1	distant	alpine	july	1	3	54.295094	31.023163	1.623	1.91501	0.052316	0	87	10	0	0	64	30
65	481946867	912035989	366503.92	5339499.43	46U	2114.5	distant	steppe	july	4	1	60.246914	37.510288	1.8109	0.725309	0.048277	0	59	0	40	0	49	31
256	486416487	906888141	329750.43	5390198.81	46U	2874.7	distant	alpine	september	11	10	60.726916	32.043222	0.92761	2.37721	0.028949	0	83	10	0	0	55	31
111	486474218	906919767	330002.80	5390833.42	46U	2890.8	distant	alpine	august	6	7	55.630855	32.210484	1.09775	1.235798	0.034081	0	92	5	0	0	57	31
74	481906674	912102134	366985.04	5339041.24	46U	2066.9	distant	steppe	july	4	10	53.876865	28.745535	2.32615	0.67241	0.080922	0	60	14	20	5	60	34
