# Supplementary material for: Pasture Characteristics in Three Different Ecotypes at Khovd Aimag, Western Mongolia
Source: PLoS One. 2014 Jul 24;9(7):e102892. doi: 10.1371/journal.pone.0102892 (PMC4109948; doi:10.1371/journal.pone.0102892)
Supplement: Data S2 — Data table used for Pearson’s correlation analysis (semi-desert included). (TXT) [file pone.0102892.s004.txt]

Z_WAYPOINT	GEOGR_LAT	GEOGR_LONG	UTM_RIGHT	UTM_HIGH	UTM_ZONE	HEIGHT	DISTANCE	ECOTYPE	SEASONALITY	T	P	NDF	ADF	N	ASH	quality	COVER_SAND	COVER_HERB	COVER_SOIL	COVER_STONE	CARAGANA	BIOMASS	DRIED_BIOMASS
3	486471289	906944008	330180.34	5390795.47	46U	2898.7	distant	alpine	july	1	1.000000	56.756207	27.635328	1.929500	2.279202	0.069820	0	90	7	0		47	21
4	486470304	906934266	330108.26	5390786.69	46U	2900.9	distant	alpine	july	1	2.000000	54.124226	28.300379	NA	1.418015	NA	0	90	7	0		44	22
5	486468921	906923891	330031.39	5390773.63	46U	2882.1	distant	alpine	july	1	3.000000	54.295094	31.023163	1.623000	1.915010	0.052316	0	87	10	0		64	30
6	486467498	906913349	329953.27	5390760.16	46U	2899.2	distant	alpine	july	1	4.000000	52.109873	26.652070	1.645450	1.373408	0.061738	0	90	5	0		48	23
7	486465288	906902325	329871.33	5390738.05	46U	2869.6	distant	alpine	july	1	5.000000	55.880609	30.757067	2.102350	1.699941	0.068353	0	87	5	0		62	23
8	486466108	906893122	329803.82	5390749.22	46U	2875.9	distant	alpine	july	1	6.000000	50.885130	27.793076	1.926550	0.806452	0.069318	0	89	3	0		52	22
9	486465662	906883205	329730.63	5390746.48	46U	2868.0	distant	alpine	july	1	7.000000	54.525562	29.301770	1.502750	0.915059	0.051285	0	77	10	0		18	9
10	486465418	906873249	329657.22	5390745.99	46U	2860.0	distant	alpine	july	1	8.000000	52.285050	36.289698	1.760000	1.084431	0.048499	0	90	7	0		28	14
11	486464838	906864452	329592.24	5390741.50	46U	2851.4	distant	alpine	july	1	9.000000	52.952795	27.829350	1.907200	1.422082	0.068532	0	89	3	0		40	18
12	486464192	906855960	329529.48	5390736.22	46U	2844.4	distant	alpine	july	1	10.000000	50.781405	26.923838	1.847200	0.692384	0.068608	0	90	6	0		50	22
13	486463529	906846607	329460.36	5390730.94	46U	2838.2	distant	alpine	july	1	11.000000	52.949327	28.701504	1.353200	1.286619	0.047147	0	85	10	0		45	22
14	486462862	906836740	329387.47	5390725.74	46U	2832.6	distant	alpine	july	1	12.000000	55.540275	30.314342	1.413800	1.807466	0.046638	0	95	3	0		35	18
15	486462209	906827304	329317.75	5390720.59	46U	2835.5	distant	alpine	july	1	13.000000	56.501610	30.676329	1.671300	1.107085	0.054482	0	89	10	0		62	27
16	486460980	906817069	329241.95	5390709.22	46U	2815.1	distant	alpine	july	1	14.000000	55.302279	28.344896	2.124150	1.070367	0.074939	0	89	7	0		65	25
17	486460229	906807966	329174.66	5390702.91	46U	2813.6	distant	alpine	july	1	15.000000	58.449187	36.851380	1.866300	0.744077	0.050644	0	90	7	0		48	21
18	486459958	906799091	329109.20	5390701.89	46U	2804.5	distant	alpine	july	1	16.000000	58.781219	31.608392	1.783550	0.899101	0.056426	0	91	5	0		50	21
19	486458328	906788664	329031.85	5390686.10	46U	2794.9	distant	alpine	july	1	17.000000	58.078868	25.662285	2.636350	0.788675	0.102732	0	82	15	0		23	9
20	486457424	906779878	328966.84	5390678.03	46U	2789.1	distant	alpine	july	1	18.000000	57.160121	29.305136	2.146650	1.067472	0.073252	0	92	5	0		62	25
21	486472028	906953851	330253.08	5390801.49	46U	2911.5	distant	alpine	july	1	19.000000	54.684437	25.421403	2.045800	1.666013	0.080475	0	90	7	0		55	23
22	486472627	906962299	330315.51	5390806.27	46U	2912.7	distant	alpine	july	1	20.000000	51.521177	26.884072	NA	1.332273	NA	0	92	3	0		62	27
23	485737296	907310866	332639.77	5382556.36	46U	2776.2	close	alpine	july	2	1.000000	61.681872	32.903610	1.813000	0.872670	0.055100	0	88	7	2		20	11
24	485741477	907313325	332659.29	5382602.29	46U	2768.2	close	alpine	july	2	2.000000	61.146237	34.754232	2.159300	0.734244	0.062131	0	79	15	2		14	8
25	485747366	907315145	332674.66	5382667.35	46U	2745.6	close	alpine	july	2	3.000000	63.684749	34.104401	1.669350	0.783009	0.048948	0	78	20	0		22	11
26	485753420	907316830	332689.08	5382734.27	46U	2750.9	close	alpine	july	2	4.000000	59.673519	31.277711	1.998100	0.826280	0.063883	0	85	10	4		12	8
27	485759155	907319246	332708.80	5382797.48	46U	2742.5	close	alpine	july	2	5.000000	60.342766	39.577521	1.837000	1.355122	0.046415	0	76	20	2		16	9
28	485765134	907321168	332724.94	5382863.51	46U	2739.1	close	alpine	july	2	6.000000	56.030658	28.237192	2.166800	0.726099	0.076736	0	75	20	2		12	8
29	485771754	907323147	332741.73	5382936.66	46U	2737.9	close	alpine	july	2	7.000000	NA	NA	NA	NA	NA	0	76	20	1		26	0
30	485777778	907325312	332759.68	5383003.14	46U	2732.7	close	alpine	july	2	8.000000	62.330677	34.601594	1.719200	1.434263	0.049686	0	77	17	3		21	12
31	485783407	907327239	332775.75	5383065.29	46U	2734.1	close	alpine	july	2	9.000000	60.408246	30.234438	1.468300	0.646726	0.048564	0	80	17	0		22	12
32	485788924	907328913	332789.92	5383126.24	46U	2725.4	close	alpine	july	2	10.000000	60.240481	29.458918	1.735900	0.621242	0.058926	0	76	20	0		26	13
33	485812484	907335429	332845.75	5383386.67	46U	2721.6	close	alpine	july	2	11.000000	58.394889	26.312637	2.048800	0.578958	0.077864	0	75	20	2		19	11
34	485801048	907332100	332817.42	5383260.29	46U	2722.3	close	alpine	july	2	12.000000	54.943503	24.596449	2.629700	1.109766	0.106914	0	77	20	1		12	7
35	485807350	907333372	332828.88	5383330.05	46U	2727.1	close	alpine	july	2	13.000000	61.217632	32.140739	1.569050	1.324372	0.048818	0	88	10	0		24	14
36	485813001	907334971	332842.54	5383392.51	46U	2717.8	close	alpine	july	2	14.000000	60.564214	32.570527	1.826900	2.091142	0.056091	0	82	15	0		30	14
37	485818845	907336470	332855.52	5383457.14	46U	2715.3	close	alpine	july	2	15.000000	57.165669	30.798403	1.751500	0.878244	0.056870	0	90	8	0		25	13
38	485824631	907337666	332866.25	5383521.19	46U	2727.1	close	alpine	july	2	16.000000	59.393698	30.993219	1.933450	1.715197	0.062383	0	86	10	0		24	11
39	485830730	907339398	332881.03	5383588.60	46U	2717.8	close	alpine	july	2	17.000000	55.503145	26.808176	2.020000	0.628931	0.075350	0	87	10	0		15	8
40	485731352	907306367	332604.62	5382491.28	46U	2781.7	close	alpine	july	2	18.000000	59.158860	32.469603	2.066600	0.757425	0.063647	0	57	30	10		16	9
41	485725378	907303255	332579.70	5382425.56	46U	2789.1	close	alpine	july	2	19.000000	60.984848	31.738437	2.073950	0.458533	0.065345	0	77	15	5		13	8
42	485719338	907300094	332554.39	5382359.12	46U	2800.4	close	alpine	july	2	20.000000	58.560270	33.080008	2.263800	2.807684	0.068434	0	44	50	5		15	8
44	484235874	911785766	365248.66	5364984.47	46U	1675.2		semi-desert	july	3	1.000000	40.997877	23.821656	2.703700	0.843949	0.113498		30	10	60		38	18
45	484230408	911781986	365219.25	5364924.39	46U	1666.3		semi-desert	july	3	3.000000	56.432111	26.937562	1.671800	0.614470	0.062062		30	10	60		29	18
46	484225178	911777926	365187.83	5364866.97	46U	1666.1		semi-desert	july	3	2.000000	61.020695	28.732168	1.599550	0.642958	0.055671		45	19	35		23	17
47	484218861	911774089	365157.77	5364797.43	46U	1662.2		semi-desert	july	3	4.000000	58.528827	28.707753	1.669700	0.576541	0.058162		32	35	42		39	25
48	484213274	911769732	365124.06	5364736.10	46U	1656.5		semi-desert	july	3	5.000000	56.864338	27.315191	1.501700	0.609261	0.054977		20	19	60		24	16
49	484207100	911765918	365094.21	5364668.15	46U	1657.4		semi-desert	july	3	6.000000	55.278650	29.434851	1.780350	0.686813	0.060484		25	15	60		23	16
51	484201195	911761951	365063.30	5364603.21	46U	1652.1		semi-desert	july	3	7.000000	60.242883	28.369500	1.508750	0.716703	0.053182		25	15	60		24	16
52	484195303	911758090	365033.17	5364538.41	46U	1651.9		semi-desert	july	3	8.000000	57.536146	30.580313	1.849350	0.792236	0.060475		25	20	54		28	18
53	484189118	911754355	365003.90	5364470.33	46U	1652.9		semi-desert	july	3	9.000000	59.642502	28.063555	1.567300	0.436941	0.055848		30	25	45		23	16
54	484182315	911749500	364966.18	5364395.56	46U	1654.5		semi-desert	july	3	10.000000	60.943168	31.962918	1.700600	1.451028	0.053205		30	30	40		20	14
55	484176508	911745296	364933.54	5364331.76	46U	1660.1		semi-desert	july	3	11.000000	62.383838	38.747475	1.543150	0.989899	0.039826		20	30	50		25	18
56	484170551	911740384	364895.62	5364266.42	46U	1650.0		semi-desert	july	3	12.000000	61.578318	34.615385	1.745700	0.597848	0.050431		20	30	50		23	15
57	484163953	911735413	364857.08	5364193.96	46U	1645.6		semi-desert	july	3	13.000000	59.831122	27.764375	1.673800	0.723764	0.060286		20	30	49		27	19
58	484157959	911731336	364825.33	5364128.05	46U	1631.0		semi-desert	july	3	14.000000	59.775987	27.824720	1.613700	0.648457	0.057995		20	19	60		27	18
59	484151944	911727500	364795.35	5364061.88	46U	1639.9		semi-desert	july	3	15.000000	62.212073	30.023828	1.347450	0.575854	0.044879		30	24	45		26	18
60	484146111	911723889	364767.08	5363997.68	46U	1634.1		semi-desert	july	3	16.000000	58.360258	39.277060	1.858500	0.888530	0.047318		20	20	60		30	21
61	484140433	911720269	364738.80	5363935.21	46U	1635.1		semi-desert	july	3	17.000000	61.452958	28.086542	1.450950	0.377134	0.051660		20	10	70		20	14
62	484133152	911714788	364696.31	5363855.25	46U	1633.4		semi-desert	july	3	18.000000	59.992085	31.519588	1.691350	0.989315	0.053660		25	20	55		25	17
63	484127319	911710328	364661.76	5363791.22	46U	1627.4		semi-desert	july	3	19.000000	57.381729	38.723491	1.747500	0.958401	0.045128		23	32	45		21	14
64	484121613	911706225	364629.88	5363728.52	46U	1628.6		semi-desert	july	3	20.000000	59.749413	29.326547	1.427800	0.724354	0.048686		20	15	65		27	19
65	481946867	912035989	366503.92	5339499.43	46U	2114.5	distant	steppe	july	4	1.000000	60.246914	37.510288	1.810900	0.725309	0.048277		59	0	40	0	49	31
66	481942283	912044040	366562.56	5339447.08	46U	2106.1	distant	steppe	july	4	2.000000	58.638639	27.007007	1.607700	0.940941	0.059529		45	0	45	9	34	22
67	481938348	912050292	366607.99	5339402.26	46U	2100.1	distant	steppe	july	4	3.000000	58.800891	26.858416	1.664700	0.810209	0.061981		50		50	0	42	27
68	481934389	912057913	366663.60	5339356.93	46U	2093.1	distant	steppe	july	4	4.000000	60.591133	29.438424	1.638900	0.610837	0.055672		45		55	5	35	22
69	481929144	912066516	366726.17	5339297.15	46U	2086.9	distant	steppe	july	4	5.000000	54.246411	28.129984	1.659950	1.275917	0.059010		45		54	0	28	14
70	481924754	912072783	366771.60	5339247.27	46U	2079.0	distant	steppe	july	4	6.000000	51.068077	28.987822	1.615600	1.018167	0.055734		30		70	0	21	10
71	481920532	912079090	366817.38	5339199.25	46U	2071.3	distant	steppe	july	4	7.000000	58.682877	29.280648	1.653150	1.053698	0.056459		45		55	0	33	18
72	481915458	912087053	366875.24	5339141.47	46U	2068.1	distant	steppe	july	4	8.000000	61.518838	28.277080	1.708200	1.373626	0.060409		46		50	4	37	21
73	481911550	912093863	366924.83	5339096.86	46U	2070.1	distant	steppe	july	4	9.000000	60.697906	29.132602	1.609400	0.937188	0.055244		41		55	4	36	20
74	481906674	912102134	366985.04	5339041.24	46U	2066.9	distant	steppe	july	4	10.000000	53.876865	28.745535	2.326150	0.672410	0.080922		60	14	20	5	60	34
75	481901912	912110111	367043.09	5338986.92	46U	2060.9	distant	steppe	july	4	11.000000	63.035570	28.860146	1.459100	0.869038	0.050558		40		58	2	36	21
76	481896535	912118464	367103.78	5338925.73	46U	2058.1	distant	steppe	july	4	12.000000	64.078245	31.278403	1.438950	0.790358	0.046005		47		50	3	42	26
77	481891726	912125758	367156.74	5338871.01	46U	2055.2	distant	steppe	july	4	13.000000	59.837067	28.574338	1.503900	1.344196	0.052631		40	5	54	0	48	29
78	481886795	912133295	367211.48	5338814.90	46U	2045.3	distant	steppe	july	4	14.000000	58.696928	29.035414	1.949700	1.936999	0.067149		30	33	35	1	42	23
79	481882045	912140209	367261.64	5338760.92	46U	2043.2	distant	steppe	july	4	15.000000	45.418006	23.653537	2.553900	1.848875	0.107971		30		70	0	26	10
80	481877094	912147645	367315.63	5338704.60	46U	2043.2	distant	steppe	july	4	16.000000	55.901244	27.418707	1.746300	0.963468	0.063690		30	10	60	0	24	14
81	481872272	912154826	367367.75	5338649.78	46U	2040.3	distant	steppe	july	4	17.000000	60.364420	27.919279	1.924200	1.175549	0.068920		30	10	57	3	31	17
82	481867425	912162241	367421.61	5338594.62	46U	2025.8	distant	steppe	july	4	18.000000	58.016919	28.211686	1.675550	1.200079	0.059392		45	4	50	1	26	15
83	481862932	912169638	367475.43	5338543.40	46U	2028.5	distant	steppe	july	4	19.000000	58.553275	26.999022	1.848700	0.899316	0.068473		45		55	0	26	16
84	481858078	912178095	367537.03	5338488.00	46U	2027.1	distant	steppe	july	4	20.000000	60.797016	27.228112	2.078900	1.118963	0.076351		45	10	45	0	24	15
85	481697482	912452548	369536.10	5336656.14	46U	1963.1	close	steppe	july	5	1.000000	59.552805	29.127570	2.128100	1.736874	0.073061		37	20	35	3	19	12
86	481691599	912458314	369577.49	5336589.77	46U	1970.6	close	steppe	july	5	2.000000	55.063168	36.734694	1.973000	0.942663	0.053709		30	5	60	5	24	14
87	481686481	912465612	369630.44	5336531.65	46U	1974.4	close	steppe	july	5	3.000000	60.571314	29.229531	1.843600	1.086301	0.063073		23	20	50	7	19	12
88	481682048	912473268	369686.24	5336481.09	46U	1965.3	close	steppe	july	5	4.000000	51.377056	25.777690	2.474050	4.081633	0.095976		16	30	46	4	8	6
89	481677836	912481176	369743.97	5336432.94	46U	1945.3	close	steppe	july	5	5.000000	NA	NA	2.675200	NA	NA		15	65	18	0	12	6
90	481673344	912489718	369806.34	5336381.56	46U	1953.3	close	steppe	july	5	6.000000	52.395210	27.425150	2.425200	1.417166	0.088430		15	5	75	0	10	6
91	481668993	912497702	369864.60	5336331.85	46U	1947.3	close	steppe	july	5	7.000000	47.640582	24.557609	2.583200	3.283523	0.105189		20	5	73	3	10	7
92	481664671	912504815	369916.39	5336282.61	46U	1932.8	close	steppe	july	5	8.000000	51.179853	24.112631	2.442450	1.487210	0.101293		35	5	60	0	9	6
93	481659989	912513045	369976.40	5336229.18	46U	1941.3	close	steppe	july	5	9.000000	56.811881	27.900990	2.181700	2.732673	0.078194		20	35	40	5	10	8
94	481655964	912521426	370037.70	5336183.03	46U	1938.8	close	steppe	july	5	10.000000	64.421907	31.622718	1.683100	1.359026	0.053224		30	0	70	0	14	10
95	481653846	912531307	370110.63	5336157.82	46U	1934.3	close	steppe	july	5	11.000000	56.819969	31.053459	2.532800	2.044025	0.081563	51	25	0	20	4	11	7
96	481649310	912538899	370165.94	5336106.13	46U	1926.4	close	steppe	july	5	12.000000	43.244911	32.654740	3.738950	9.459182	0.114499	68	10	0	20	0	14	7
97	481644636	912547037	370225.26	5336052.80	46U	1929.7	close	steppe	july	5	13.000000	58.087793	29.164161	2.102650	4.429745	0.072097	40	20	0	40	0	11	8
98	481639000	912553949	370275.24	5335988.99	46U	1923.2	close	steppe	july	5	14.000000	58.712429	27.701056	2.050450	1.969943	0.074021		30	5	65	0	17	12
99	481634203	912560793	370324.92	5335934.52	46U	1922.7	close	steppe	july	5	15.000000	57.983871	29.899194	2.079850	1.129032	0.069562		20	2	78	0	10	7
100	481629449	912567503	370373.61	5335880.55	46U	1918.4	close	steppe	july	5	16.000000	58.392575	27.586888	1.761100	1.421801	0.063838	75	22		3	0	17	12
101	481624925	912575436	370431.46	5335828.93	46U	1908.8	close	steppe	july	5	17.000000	59.931713	32.014461	2.324800	2.390038	0.072617	80	17		3	0	16	9
102	481620480	912582912	370485.93	5335778.27	46U	1905.0	close	steppe	july	5	18.000000	52.132413	38.992689	2.187150	0.893582	0.056091	36	15		45	4	20	12
103	481616749	912590270	370539.70	5335735.57	46U	1911.0	close	steppe	july	5	19.000000	52.863602	26.450641	2.069150	1.342313	0.078227	35	30		33	0	17	12
104	481612987	912598728	370601.65	5335692.33	46U	1926.4	close	steppe	july	5	20.000000	54.675972	27.736790	2.304050	2.592223	0.083068		35	10	54	0	8	7
105	486460751	906978561	330431.29	5390670.65	46U	2922.3	distant	alpine	august	6	1.000000	50.285152	25.388397	1.625400	1.966568	0.064021		90	4	3		21	10
106	486463104	906968731	330359.69	5390699.00	46U	2916.7	distant	alpine	august	6	2.000000	47.912403	29.942693	1.598750	1.391731	0.053394		89	4	1		28	14
107	486465746	906958946	330288.50	5390730.53	46U	2916.0	distant	alpine	august	6	3.000000	54.934901	29.357413	1.574050	1.884712	0.053617		88	5	0		38	16
108	486467769	906949644	330220.67	5390755.09	46U	2905.4	distant	alpine	august	6	4.000000	NA	NA	0.964485	NA	NA		93	3	0		35	19
109	486469983	906939601	330147.45	5390781.93	46U	2901.1	distant	alpine	august	6	5.000000	NA	NA	1.114700	NA	NA		94	4	0		33	19
110	486472259	906929806	330076.08	5390809.41	46U	2899.4	distant	alpine	august	6	6.000000	54.903943	27.542973	1.087300	1.557128	0.039476		86	10	0		26	16
111	486474218	906919767	330002.80	5390833.42	46U	2890.8	distant	alpine	august	6	7.000000	55.630855	32.210484	1.097750	1.235798	0.034081		92	5	0		57	31
112	486475968	906909828	329930.18	5390855.09	46U	2884.5	distant	alpine	august	6	8.000000	53.885703	25.706941	1.648100	1.107376	0.064111		82	10	0		48	22
113	486477878	906900314	329860.75	5390878.43	46U	2883.6	distant	alpine	august	6	9.000000	58.490566	30.824230	1.163750	2.383317	0.037754		77	25	0		35	20
114	486479902	906890681	329790.49	5390903.08	46U	2873.0	distant	alpine	august	6	10.000000	51.043758	28.623043	1.352700	1.565636	0.047259		87	10	1		55	25
115	486481775	906881459	329723.20	5390925.96	46U	2871.1	distant	alpine	august	6	11.000000	53.920985	29.541394	1.166600	0.893389	0.039490		90	5	3		10	7
116	486484348	906871442	329650.29	5390956.80	46U	2866.0	distant	alpine	august	6	12.000000	58.195249	32.541425	0.925160	2.275903	0.028430		83	12	0		32	20
117	486486448	906861448	329577.40	5390982.37	46U	2848.3	distant	alpine	august	6	13.000000	52.076741	28.303006	1.087150	0.890032	0.038411		84	12	0		20	12
118	486488201	906851330	329503.47	5391004.11	46U	2838.2	distant	alpine	august	6	14.000000	55.878285	31.456234	0.787155	0.750840	0.025024		88	10	0		38	21
119	486489501	906841203	329429.33	5391020.82	46U	2835.3	distant	alpine	august	6	15.000000	60.102101	34.832123	0.986880	1.236992	0.028332		91	7	0		37	22
120	486491626	906831687	329359.96	5391046.57	46U	2827.8	distant	alpine	august	6	16.000000	53.734062	30.074884	1.318350	0.910747	0.043836		88	10	0		19	11
121	486494122	906822007	329289.51	5391076.48	46U	2820.4	distant	alpine	august	6	17.000000	56.983685	29.387187	1.297500	1.074413	0.044152		94	5	0		27	16
122	486496255	906812237	329218.28	5391102.37	46U	2818.2	distant	alpine	august	6	18.000000	58.960000	28.540000	1.406000	0.960000	0.049264		79	18	0		23	15
123	486498305	906802449	329146.89	5391127.35	46U	2811.7	distant	alpine	august	6	19.000000	57.539445	29.538646	1.399500	0.818854	0.047379		78	20	0		18	11
124	486500516	906793127	329078.98	5391154.02	46U	2812.0	distant	alpine	august	6	20.000000	56.563155	30.234330	1.389100	1.347876	0.045944		88	10	0		22	13
126	485810936	907301595	332595.72	5383376.87	46U	2731.7	close	alpine	august	7	1.000000	57.396332	30.362839	1.258200	1.694577	0.041439		81	15	0		10	7
127	485805823	907296268	332554.75	5383321.21	46U	2728.1	close	alpine	august	7	2.000000	59.082787	29.720071	1.178100	1.449275	0.039640		77	20	1		13	9
128	485800149	907290554	332510.73	5383259.40	46U	2738.2	close	alpine	august	7	3.000000	55.582329	25.120482	2.144450	0.803213	0.085367		69	30	0		8	5
129	485794524	907285354	332470.52	5383198.02	46U	2750.9	close	alpine	august	7	4.000000	55.827720	29.842825	1.436400	1.347214	0.048132		71	25	2		11	8
130	485788962	907279596	332426.21	5383137.47	46U	2737.9	close	alpine	august	7	5.000000	59.414381	30.930319	0.989095	1.102669	0.031978		88	10	0		20	13
131	485783733	907273039	332376.13	5383080.78	46U	2744.4	close	alpine	august	7	6.000000	61.309283	33.096879	1.247600	0.749899	0.037695		60	20	4		16	10
132	485777781	907267496	332333.28	5383015.84	46U	2749.2	close	alpine	august	7	7.000000	63.181908	42.233684	1.511050	1.190240	0.035778		56	40	1		16	10
133	485772260	907262142	332291.97	5382955.65	46U	2749.5	close	alpine	august	7	8.000000	59.169200	30.516717	1.448450	0.729483	0.047464		68	30	0		25	15
134	485766583	907256490	332248.40	5382893.81	46U	2757.9	close	alpine	august	7	9.000000	62.358322	34.181746	1.251300	0.636309	0.036607		68	30	0		31	18
135	485760675	907251157	332207.11	5382829.31	46U	2756.9	close	alpine	august	7	10.000000	59.647702	32.293987	1.273250	0.425187	0.039427		54	45	0		20	13
136	485754573	907245841	332165.89	5382762.65	46U	2761.5	close	alpine	august	7	11.000000	58.382643	28.540434	1.304800	0.848126	0.045718		74	25	0		25	15
137	485748770	907240420	332123.98	5382699.35	46U	2771.8	close	alpine	august	7	12.000000	59.435096	28.064904	1.342200	0.560897	0.047825		73	25	0		25	14
138	485742839	907235420	332085.14	5382634.53	46U	2775.9	close	alpine	august	7	13.000000	57.927565	28.873239	1.454300	0.583501	0.050368		68	30	0		29	17
139	485737014	907229734	332041.27	5382571.03	46U	2786.0	close	alpine	august	7	14.000000	61.244408	32.106547	1.217100	2.074014	0.037908		78	20	0		29	18
140	485731138	907224604	332001.48	5382506.85	46U	2796.6	close	alpine	august	7	15.000000	58.423804	29.835143	1.355850	0.703659	0.045445		56	35	7		13	9
141	485725380	907219696	331963.38	5382443.93	46U	2812.2	close	alpine	august	7	16.000000	57.522299	28.820614	1.159150	1.169475	0.040219		68	30	0		19	12
142	485718984	907216338	331936.49	5382373.59	46U	2825.7	close	alpine	august	7	17.000000	57.027464	29.725363	1.809500	1.312601	0.060874		97	5	0		46	21
143	485712720	907212885	331908.94	5382304.72	46U	2851.9	close	alpine	august	7	18.000000	55.510505	27.239219	1.350200	1.345374	0.049568		48	40	0		23	14
159	485815736	907308823	332650.61	5383428.64	46U	2728.6	close	alpine	august	7	19.000000	58.979052	28.391296	1.679700	0.996543	0.059162		57	20	3		10	8
160	485822110	907312730	332681.53	5383498.63	46U	2729.0	close	alpine	august	7	20.000000	63.323263	33.272910	1.339000	0.000000	0.040243		63	25	2		12	8
168	484203203	911659697	364307.32	5364643.61	46U	1680.3		semi-desert	august	8	1.000000	64.454249	44.715135	2.111000	1.381162	0.047210		38	0	60	2	45	15
169	484197914	911666398	364355.49	5364583.62	46U	1666.6		semi-desert	august	8	2.000000	60.239044	33.864542	1.983500	1.792829	0.058572		34	5	55	6	31	12
170	484190704	911672489	364398.64	5364502.42	46U	1667.5		semi-desert	august	8	3.000000	67.091337	40.062721	1.818100	2.273618	0.045381		25	0	65	10	43	17
171	484184985	911679538	364449.27	5364437.60	46U	1665.4		semi-desert	august	8	4.000000	66.843137	38.274510	1.516000	2.098039	0.039609		33	5	50	12	51	21
172	484179180	911687480	364506.48	5364371.67	46U	1664.2		semi-desert	august	8	5.000000	70.237154	37.747036	1.392600	1.027668	0.036893		38	0	50	12	46	21
173	484174074	911694976	364560.59	5364313.59	46U	1668.7		semi-desert	august	8	6.000000	61.749706	36.288741	1.965150	1.255394	0.054153		38	4	50	7	44	18
175	484168672	911702131	364612.09	5364252.28	46U	1650.0		semi-desert	august	8	7.000000	66.088862	33.413030	1.477250	1.235306	0.044212		45	0	45	10	35	15
176	484162765	911709804	364667.29	5364185.28	46U	1648.5		semi-desert	august	8	8.000000	65.289913	34.948372	1.736400	2.263701	0.049685		34	0	55	11	41	18
177	484157147	911717150	364720.15	5364121.54	46U	1645.2		semi-desert	august	8	9.000000	57.759149	37.988141	2.046400	1.533429	0.053869		25	0	65	10	33	15
178	484151417	911724382	364772.15	5364056.57	46U	1642.3		semi-desert	august	8	10.000000	66.740265	35.026094	1.637500	1.485347	0.046751		22	0	60	18	26	13
179	484146040	911731417	364822.77	5363995.56	46U	1637.5		semi-desert	august	8	11.000000	66.468608	30.956625	1.887550	1.406219	0.060974		32	0	50	18	43	19
180	484140363	911739348	364879.95	5363931.06	46U	1637.2		semi-desert	august	8	12.000000	59.166337	30.600553	1.998100	0.987752	0.065296		34	0	60	6	33	16
181	484134687	911747582	364939.37	5363866.53	46U	1639.4		semi-desert	august	8	13.000000	62.459677	36.693548	1.889850	1.189516	0.051504		24	5	63	8	33	17
182	484129266	911755534	364996.77	5363804.87	46U	1638.2		semi-desert	august	8	14.000000	67.280285	34.540776	2.045350	1.068884	0.059216		22	10	50	18	32	15
183	484123866	911761327	365038.21	5363743.83	46U	1629.8		semi-desert	august	8	15.000000	61.103310	30.150451	1.898650	1.083250	0.062973		26	8	50	15	39	19
184	484118469	911767564	365082.93	5363682.75	46U	1630.7		semi-desert	august	8	16.000000	60.258743	29.553265	1.737150	1.172428	0.058780		20	5	60	15	27	14
185	484112682	911773655	365126.47	5363617.36	46U	1623.5		semi-desert	august	8	17.000000	56.753483	27.639814	2.103250	1.130628	0.076095		13	15	60	12	29	14
186	484106947	911779651	365169.32	5363552.56	46U	1619.7		semi-desert	august	8	18.000000	56.768469	41.415600	2.156550	1.568304	0.052071		10	30	40	20	36	17
187	484101390	911785637	365212.15	5363489.74	46U	1620.7		semi-desert	august	8	19.000000	57.827287	32.452681	1.982750	1.084385	0.061097		14	5	70	11	32	16
188	484095780	911790859	365249.31	5363426.47	46U	1618.5		semi-desert	august	8	20.000000	59.407139	34.603751	2.244800	1.109095	0.064872		8	10	65	17	29	15
189	481860440	912160544	367407.19	5338517.28	46U	2053.0	distant	steppe	august	9	1.000000	59.784560	36.584879	1.402000	0.837822	0.038322		40		60	0	24	14
190	481867238	912158573	367394.30	5338593.18	46U	2033.1	distant	steppe	august	9	2.000000	60.477241	28.213355	1.790650	1.062763	0.063468		45		55	0	34	19
191	481874210	912157447	367387.73	5338670.86	46U	2034.0	distant	steppe	august	9	3.000000	56.049822	28.667457	1.918250	1.601423	0.066914		40		55	5	20	11
192	481880063	912156453	367381.85	5338736.09	46U	2026.6	distant	steppe	august	9	4.000000	57.503535	31.205817	2.088350	2.161180	0.066922		38		60	2	39	15
193	481887314	912155284	367375.04	5338816.87	46U	2029.9	distant	steppe	august	9	5.000000	61.568938	31.973059	1.654000	1.010301	0.051731		40		60	0	29	17
194	481893822	912154247	367369.01	5338889.39	46U	2028.7	distant	steppe	august	9	6.000000	54.307568	30.132850	2.330300	1.610306	0.077334		50		50	0	60	19
195	481900509	912151908	367353.35	5338964.12	46U	2035.2	distant	steppe	august	9	7.000000	48.610278	25.534893	2.328100	1.179764	0.091173		40		60	0	33	13
196	481907635	912153313	367365.63	5339043.07	46U	2036.9	distant	steppe	august	9	8.000000	55.283401	28.421053	2.151650	1.285425	0.075706		40		60	0	52	20
197	481914261	912153746	367370.56	5339116.64	46U	2047.5	distant	steppe	august	9	9.000000	57.249747	33.872599	2.018800	1.294237	0.059600		30		70	0	20	10
198	481920898	912151586	367356.22	5339190.78	46U	2041.2	distant	steppe	august	9	10.000000	60.197239	30.788955	2.120450	1.025641	0.068870		30	3	60	7	38	18
199	481927866	912149335	367341.29	5339268.61	46U	2043.9	distant	steppe	august	9	11.000000	59.612725	30.784430	1.873050	1.225054	0.060844		33		65	7	31	15
200	481933926	912146681	367323.14	5339336.43	46U	2042.7	distant	steppe	august	9	12.000000	63.331324	30.379747	1.892150	0.964436	0.062283		35		60	5	58	26
201	481941119	912145706	367317.75	5339416.54	46U	2048.4	distant	steppe	august	9	13.000000	62.465153	32.477101	1.730300	1.154918	0.053278		29		70	1	32	17
202	481947707	912144336	367309.27	5339490.00	46U	2051.3	distant	steppe	august	9	14.000000	59.969266	31.175567	2.104250	1.018056	0.067497		30		60	10	54	26
203	481954241	912143278	367303.09	5339562.81	46U	2056.4	distant	steppe	august	9	15.000000	60.725076	35.266868	1.957900	1.772407	0.055517		37		60	3	25	11
204	481960675	912142629	367299.94	5339634.42	46U	2059.3	distant	steppe	august	9	16.000000	64.386558	31.716047	1.647900	1.034003	0.051958		35		65	0	55	30
205	481967379	912140622	367286.75	5339709.28	46U	2058.3	distant	steppe	august	9	17.000000	58.755170	29.919244	1.952650	1.103014	0.065264		40		60	0	44	21
206	481974422	912139151	367277.64	5339787.81	46U	2066.2	distant	steppe	august	9	18.000000	61.541502	30.059289	2.225300	0.750988	0.074030		30		70	0	40	19
207	481981192	912138654	367275.69	5339863.14	46U	2080.9	distant	steppe	august	9	19.000000	52.635831	26.519895	2.326700	1.878408	0.087734		15	15	45	25	23	11
208	481987667	912138017	367272.63	5339935.22	46U	2087.4	distant	steppe	august	9	20.000000	54.051403	28.526584	1.882750	1.844222	0.066000		20	5	75	0	20	11
226	481664939	912485984	369776.45	5336288.78	46U	1943.2	close	steppe	august	10	1.000000	56.181782	25.560627	2.669250	1.190712	0.104428		50		50	0	28	14
227	481662927	912496224	369852.08	5336264.68	46U	1939.1	close	steppe	august	10	2.000000	44.730964	22.903553	3.180950	2.416244	0.138885		35		63	0	17	8
228	481661344	912505968	369924.13	5336245.44	46U	1944.4	close	steppe	august	10	3.000000	55.369788	27.202990	2.238800	1.337530	0.082300		35	5	60	0	9	6
229	481661226	912516560	370002.85	5336242.34	46U	1944.4	close	steppe	august	10	4.000000	59.769200	34.062873	2.462350	0.397931	0.072288	7	21		60	12	8	6
230	481659146	912525668	370070.04	5336217.67	46U	1937.6	close	steppe	august	10	5.000000	61.427714	28.474305	1.917850	1.819636	0.067354		24		75	1	12	8
231	481657137	912535495	370142.60	5336193.69	46U	1937.2	close	steppe	august	10	6.000000	50.808222	24.945121	2.291800	1.576532	0.091874		33		63	0	9	6
232	481654779	912544916	370212.06	5336165.89	46U	1944.9	close	steppe	august	10	7.000000	59.251890	34.958217	2.198700	0.636689	0.062895	5	5		85	5	9	6
233	481652153	912554021	370279.09	5336135.16	46U	1937.4	close	steppe	august	10	8.000000	59.277661	38.562966	1.745150	0.821708	0.045255		30		70	0	13	8
234	481649569	912563594	370349.61	5336104.83	46U	1939.1	close	steppe	august	10	9.000000	59.103530	27.132090	2.309350	1.209837	0.085115	10	20		70	0	15	9
235	481647302	912573174	370420.28	5336078.02	46U	1935.7	close	steppe	august	10	10.000000	59.029699	39.107176	2.432750	1.180594	0.062207	15	15		67	3	20	11
236	481645914	912582963	370492.72	5336060.95	46U	1923.9	close	steppe	august	10	11.000000	56.912672	27.511438	2.263850	1.193555	0.082288	35	13		40	12	14	8
237	481643430	912592951	370566.35	5336031.65	46U	1915.8	close	steppe	august	10	12.000000	56.855167	29.292107	2.852050	1.484947	0.097366	80	10		5	5	20	10
238	481641690	912602765	370638.88	5336010.67	46U	1923.5	close	steppe	august	10	13.000000	57.841383	27.688332	1.964800	2.663486	0.070961	50	5		15	30	8	6
239	481640336	912612362	370709.90	5335994.00	46U	1933.6	close	steppe	august	10	14.000000	58.883249	43.440062	2.009850	0.922491	0.046267	60	10		20	10	15	9
240	481638903	912622171	370782.48	5335976.42	46U	1942.0	close	steppe	august	10	15.000000	58.141878	26.541717	1.833350	1.330109	0.069074		35		65	0	20	13
241	481638166	912632043	370855.70	5335966.57	46U	1961.0	close	steppe	august	10	16.000000	57.047792	29.764065	2.198150	0.967937	0.073852	8	15		65	12	12	8
242	481638978	912641570	370926.74	5335974.00	46U	1965.0	close	steppe	august	10	17.000000	54.499494	26.228514	2.548000	1.334681	0.097146		38		60	1	20	11
243	481640330	912651654	371002.06	5335987.33	46U	1963.4	close	steppe	august	10	18.000000	59.311024	29.763780	1.833900	1.141732	0.061615		40		60	0	16	10
244	481639489	912661941	371078.34	5335976.26	46U	1970.8	close	steppe	august	10	19.000000	58.175729	32.052797	2.366650	1.122931	0.073836		39	20	40	0	20	11
245	481637616	912671723	371150.60	5335953.80	46U	1967.2	close	steppe	august	10	20.000000	54.796715	25.355498	2.680000	1.181654	0.105697		35		65	0	25	13
247	486400763	906800004	329095.92	5390043.75	46U	2791.3	distant	alpine	september	11	1.000000	54.664517	24.863994	2.309250	1.229095	0.092875		80	13			18	9
248	486402768	906809348	329165.42	5390063.94	46U	2802.8	distant	alpine	september	11	2.000000	63.700140	33.573862	1.000730	2.766085	0.029807		80	10			32	17
249	486404724	906819384	329240.01	5390083.44	46U	2811.2	distant	alpine	september	11	3.000000	58.134019	30.460565	1.093000	0.474402	0.035882		80	10			25	14
250	486406589	906829124	329312.38	5390101.99	46U	2816.8	distant	alpine	september	11	4.000000	64.331960	43.025309	1.062050	1.589170	0.024684		90	5			44	25
251	486407730	906838629	329382.78	5390112.54	46U	2829.7	distant	alpine	september	11	5.000000	73.360898	38.373696	0.787525	4.095294	0.020523		86	10			35	21
252	486409013	906848976	329459.43	5390124.49	46U	2835.8	distant	alpine	september	11	6.000000	70.806100	36.680531	0.751060	3.664092	0.020476		85	12			33	21
253	486410866	906858782	329532.28	5390142.89	46U	2846.8	distant	alpine	september	11	7.000000	68.907233	33.922956	0.931225	3.911164	0.027451		90	7			31	18
254	486412626	906868830	329606.89	5390160.21	46U	2857.1	distant	alpine	september	11	8.000000	68.450704	33.581489	0.978400	3.078471	0.029135		85	10			19	12
255	486414407	906878160	329676.21	5390177.92	46U	2870.1	distant	alpine	september	11	9.000000	70.096781	36.559352	0.787215	4.206992	0.021533		85	7			33	20
256	486416487	906888141	329750.43	5390198.81	46U	2874.7	distant	alpine	september	11	10.000000	60.726916	32.043222	0.927610	2.377210	0.028949		83	10			55	31
257	486418230	906898159	329824.81	5390215.95	46U	2889.8	distant	alpine	september	11	11.000000	68.312424	35.532173	0.930825	4.694456	0.026197		87	8			28	16
258	486419800	906908124	329898.74	5390231.18	46U	2897.5	distant	alpine	september	11	12.000000	59.806630	31.077348	0.920735	1.420679	0.029627		80	10			19	12
259	486421769	906917913	329971.50	5390250.88	46U	2906.4	distant	alpine	september	11	13.000000	71.095618	36.693227	0.732015	4.641434	0.019950		90	7			31	20
260	486423364	906927877	330045.43	5390266.39	46U	2910.3	distant	alpine	september	11	14.000000	60.674822	31.748224	0.697910	1.558800	0.021983		89	7			23	16
261	486424895	906938026	330120.70	5390281.14	46U	2915.3	distant	alpine	september	11	15.000000	70.733173	34.174679	0.625905	4.246795	0.018315		80	15			22	16
262	486426734	906947967	330194.54	5390299.38	46U	2924.7	distant	alpine	september	11	16.000000	64.199485	34.039185	0.610345	2.275876	0.017931		78	20			29	20
263	486428273	906957819	330267.62	5390314.28	46U	2931.2	distant	alpine	september	11	17.000000	59.377526	29.870655	1.032950	1.652183	0.034581		82	15			17	11
264	486430264	906967900	330342.55	5390334.17	46U	2940.8	distant	alpine	september	11	18.000000	73.486388	35.107680	0.703510	4.459569	0.020039		78	20			25	17
265	486431973	906977311	330412.43	5390351.08	46U	2946.3	distant	alpine	september	11	19.000000	71.298496	35.669042	0.991700	3.642122	0.027803		87	5	1		20	13
266	486433755	906987393	330487.29	5390368.64	46U	2955.7	distant	alpine	september	11	20.000000	60.153181	28.593873	0.928150	1.512176	0.032460		88	7			20	13
275	485871344	907305196	332642.23	5384047.49	46U	2720.9	close	alpine	september	12	1.000000	60.820675	29.867824	1.283250	1.302032	0.042964		71	7	7		7	6
276	485869464	907294885	332565.58	5384028.86	46U	2719.7	close	alpine	september	12	2.000000	58.243326	29.243937	1.794650	1.406154	0.061368		77	5	15		10	7
277	485868257	907285223	332493.93	5384017.57	46U	2724.2	close	alpine	september	12	3.000000	62.385504	31.401832	1.159850	0.776583	0.036936		88	7	3		7	6
278	485866417	907275346	332420.49	5383999.28	46U	2725.4	close	alpine	september	12	4.000000	62.813765	30.202429	1.315650	0.931174	0.043561		68	20	7		8	6
279	485864512	907265766	332349.22	5383980.21	46U	2729.3	close	alpine	september	12	5.000000	56.430395	24.248969	1.525700	0.608679	0.062918		77	7	15		11	7
280	485862866	907255928	332276.13	5383964.08	46U	2730.7	close	alpine	september	12	6.000000	64.348358	31.062615	1.423550	0.978992	0.045828		84	6	9		14	9
281	485861223	907246367	332205.09	5383947.92	46U	2731.7	close	alpine	september	12	7.000000	60.452194	28.856103	1.435800	0.479019	0.049757		55	40	3		14	9
282	485859194	907236203	332129.46	5383927.60	46U	2736.0	close	alpine	september	12	8.000000	59.948114	30.353223	1.127350	0.997805	0.037141		75	15	3		13	9
283	485857284	907226302	332055.82	5383908.54	46U	2738.9	close	alpine	september	12	9.000000	65.258690	33.185125	1.042100	0.909458	0.031403		84	5	1		11	8
284	485855706	907216322	331981.71	5383893.21	46U	2745.4	close	alpine	september	12	10.000000	62.597559	29.957975	1.543600	1.400841	0.051526		83	10	5		10	7
285	485854308	907206486	331908.71	5383879.83	46U	2751.4	close	alpine	september	12	11.000000	61.566265	30.783133	1.225550	1.074297	0.039812		88	5	10		10	8
286	485850990	907198358	331847.67	5383844.74	46U	2780.5	close	alpine	september	12	12.000000	61.582035	29.900870	1.571300	1.112685	0.052550		81	15	2		10	7
287	485849629	907188039	331771.12	5383831.88	46U	2775.7	close	alpine	september	12	13.000000	63.434791	30.397097	1.410550	1.048176	0.046404		74	20	2		10	7
288	485848413	907177957	331696.38	5383820.60	46U	2775.2	close	alpine	september	12	14.000000	60.027855	28.253084	1.707100	0.716275	0.060422		74	25	3		12	7
289	485846971	907168186	331623.85	5383806.72	46U	2782.6	close	alpine	september	12	15.000000	58.019802	27.089109	2.368750	0.693069	0.087443		63	35	0		13	7
290	485845712	907158274	331550.34	5383794.91	46U	2793.0	close	alpine	september	12	16.000000	68.850188	32.515337	1.432250	3.008114	0.044048		68	30			15	9
291	485844367	907148506	331477.86	5383782.12	46U	2801.6	close	alpine	september	12	17.000000	52.497865	26.771990	1.662500	2.177626	0.062098		67	30			16	9
292	485842985	907138595	331404.31	5383768.95	46U	2818.9	close	alpine	september	12	18.000000	57.592147	27.303686	1.461000	0.560897	0.053509		73	25			11	7
293	485842710	907128115	331326.94	5383768.20	46U	2835.3	close	alpine	september	12	19.000000	60.949495	30.101010	1.257900	0.686869	0.041789		87	15			13	9
294	485842178	907118222	331253.80	5383764.47	46U	2855.7	close	alpine	september	12	20.000000	63.050440	41.913531	0.916055	0.840673	0.021856		77	15			24	16
295	483953905	911865862	365766.98	5361836.40	46U	1573.3		semi-desert	september	13	1.000000	61.008634	29.905808	2.464000	4.199372	0.082392		20	0	74	6	14	7
296	483960122	911863344	365749.98	5361905.94	46U	1569.9		semi-desert	september	13	2.000000	45.995242	26.189532	2.934350	2.815226	0.112043		25		75	0	14	7
297	483966407	911860003	365726.91	5361976.38	46U	1571.6		semi-desert	september	13	3.000000	65.847424	30.711758	2.327350	2.968934	0.075780		25		75	0	16	9
298	483972385	911857116	365707.11	5362043.33	46U	1576.9		semi-desert	september	13	4.000000	58.994501	29.909662	3.289100	2.356638	0.109968		20		80	0	10	6
299	483978992	911853558	365682.52	5362117.38	46U	1577.4		semi-desert	september	13	5.000000	64.030207	32.412560	2.540450	3.835453	0.078379		17		80	3	18	9
300	483985003	911849429	365653.53	5362184.92	46U	1581.5		semi-desert	september	13	6.000000	52.440000	28.440000	2.427850	1.500000	0.085367		18		80	2	9	6
301	483991140	911845469	365625.84	5362253.82	46U	1581.2		semi-desert	september	13	7.000000	53.737493	28.585442	2.889700	1.569551	0.101090		23		70	7	14	8
302	483997097	911841215	365595.93	5362320.78	46U	1583.2		semi-desert	september	13	8.000000	61.369433	29.880322	2.690250	1.275260	0.090034		4		88	8	8	6
303	484003154	911836898	365565.57	5362388.86	46U	1583.6		semi-desert	september	13	9.000000	57.267334	36.892844	2.447400	1.552651	0.066338		7		88	5	21	10
304	484009268	911833215	365539.92	5362457.46	46U	1583.6		semi-desert	september	13	10.000000	59.593750	26.156250	2.314600	2.312500	0.088491		8		80	12	5	4
305	484015838	911829408	365513.49	5362531.15	46U	1593.5		semi-desert	september	13	11.000000	67.847848	36.616617	2.842700	2.142142	0.077634		8		80	12	10	6
306	484022193	911825062	365482.99	5362602.55	46U	1593.7		semi-desert	september	13	12.000000	55.961501	37.811825	1.984600	1.483009	0.052486		15		80	5	24	13
307	484028616	911821851	365460.92	5362674.51	46U	1593.5		semi-desert	september	13	13.000000	59.768740	31.917863	1.833100	1.275917	0.057432		13		70	12	18	11
308	484034837	911818375	365436.84	5362744.26	46U	1593.0		semi-desert	september	13	14.000000	56.193535	36.538848	2.262700	0.762899	0.061926		19		65	16	24	12
309	484041398	911814863	365412.58	5362817.81	46U	1593.3		semi-desert	september	13	15.000000	58.642099	30.582816	2.364150	0.921290	0.077303		30		55	15	26	13
310	484047622	911811199	365387.11	5362887.62	46U	1598.8		semi-desert	september	13	16.000000	65.492537	31.084577	2.110600	3.462687	0.067899		32		65	4	22	12
311	484054654	911807605	365362.36	5362966.42	46U	1599.3		semi-desert	september	13	17.000000	55.489063	34.915394	2.360100	1.588939	0.067595		24		70	6	29	15
312	484061264	911803771	365335.74	5363040.56	46U	1600.2		semi-desert	september	13	18.000000	NA	NA	NA	NA	NA		32		65	3	33	0
313	484067970	911799760	365307.83	5363115.80	46U	1602.6		semi-desert	september	13	19.000000	62.568952	29.747833	2.204850	1.004728	0.074118		27		65	8	32	15
314	484074049	911796317	365283.95	5363183.97	46U	1603.4		semi-desert	september	13	20.000000	59.828549	32.575758	2.424200	1.475279	0.074417		17		65	18	29	13
330	481870614	912166888	367456.97	5338629.27	46U	2016.2	distant	steppe	september	14	1.000000	67.927857	33.914919	1.555250	2.372084	0.045857		40		59	1	29	17
331	481876802	912162033	367422.48	5338698.88	46U	2025.6	distant	steppe	september	14	2.000000	57.533703	31.363997	2.097250	1.139968	0.066868		40		60	0	33	16
332	481882655	912157284	367388.70	5338764.75	46U	2025.1	distant	steppe	september	14	3.000000	61.263574	30.819348	2.639800	2.981244	0.085654		38		50	2	33	16
333	481888998	912152556	367355.20	5338836.06	46U	2027.3	distant	steppe	september	14	4.000000	72.100375	33.096226	2.267750	1.817823	0.068520		40		60	0	45	22
334	481895072	912147819	367321.56	5338904.39	46U	2035.2	distant	steppe	september	14	5.000000	59.157180	28.220491	1.474500	1.138406	0.052249		35		65	0	17	10
335	481900731	912142352	367282.39	5338968.23	46U	2039.5	distant	steppe	september	14	6.000000	59.349431	28.277789	1.636750	0.997805	0.057881		40		60	0	24	14
336	481906988	912137283	367246.34	5339038.64	46U	2039.5	distant	steppe	september	14	7.000000	56.840648	33.313563	2.277450	1.601423	0.068364		40		60	0	31	12
337	481912736	912132439	367211.83	5339103.37	46U	2047.2	distant	steppe	september	14	8.000000	NA	NA	NA	NA	NA		40		60	0	34	0
338	481918818	912127756	367178.59	5339171.78	46U	2053.2	distant	steppe	september	14	9.000000	NA	NA	NA	NA	NA		20		70	10	28	0
339	481924806	912123827	367150.94	5339239.01	46U	2057.6	distant	steppe	september	14	10.000000	NA	NA	NA	NA	NA		25		60	15	33	0
340	481930639	912118988	367116.49	5339304.67	46U	2059.0	distant	steppe	september	14	11.000000	61.135723	42.851389	1.743900	1.409585	0.040696		35		65	0	49	0
341	481936692	912114470	367084.49	5339372.74	46U	2062.1	distant	steppe	september	14	12.000000	57.952974	28.097214	2.277700	1.422644	0.081065		25		65	10	14	9
342	481942685	912109574	367049.65	5339440.18	46U	2068.6	distant	steppe	september	14	13.000000	64.797940	33.656894	1.816700	2.912044	0.053977		34		65	1	40	20
343	481948946	912104249	367011.70	5339510.69	46U	2075.1	distant	steppe	september	14	14.000000	65.262950	30.921313	1.939850	1.601423	0.062735		30		65	5	38	20
344	481954586	912099863	366980.57	5339574.14	46U	2087.6	distant	steppe	september	14	15.000000	67.191744	35.850081	1.630200	2.335687	0.045473		35		65	1	18	11
345	481960934	912096677	366958.54	5339645.24	46U	2091.5	distant	steppe	september	14	16.000000	61.647615	32.341348	2.878800	6.247536	0.089013		15		65	20	32	13
346	481967252	912092058	366925.85	5339716.27	46U	2092.2	distant	steppe	september	14	17.000000	57.491082	33.154974	2.462900	1.743956	0.074284		29		65	6	40	21
347	481971801	912084699	366872.35	5339768.10	46U	2111.4	distant	steppe	september	14	18.000000	67.114359	36.618606	1.729000	1.046810	0.047216		22		70	8	16	9
348	481978004	912079763	366837.27	5339837.90	46U	2115.7	distant	steppe	september	14	19.000000	68.053375	32.456829	1.553700	1.991758	0.047870		19		75	5	35	21
349	481982370	912072083	366781.34	5339887.76	46U	2120.1	distant	steppe	september	14	20.000000	70.866935	36.350806	1.816050	2.943548	0.049959		23		70	7	21	11
350	481702046	912430593	369374.04	5336710.59	46U	1950.4	close	steppe	september	15	1.000000	65.314602	34.230313	1.935750	1.404828	0.056551	35	25		35	5	30	16
351	481704136	912420861	369302.21	5336735.47	46U	1954.2	close	steppe	september	15	2.000000	NA	NA	NA	NA	NA	50	14		35	1	25	0
352	481705655	912411206	369230.82	5336754.01	46U	1938.6	close	steppe	september	15	3.000000	71.068191	36.815136	2.201200	4.059913	0.059791	60	30		10	0	28	14
353	481706754	912401249	369157.07	5336767.91	46U	1930.9	close	steppe	september	15	4.000000	58.952400	31.268672	2.929800	2.091217	0.093698	55	25		20	0	39	20
354	481708548	912391290	369083.49	5336789.54	46U	1928.0	close	steppe	september	15	5.000000	66.268419	34.587814	1.926200	1.732378	0.055690		30		70	0	27	15
355	481709803	912381540	369011.32	5336805.15	46U	1925.6	close	steppe	september	15	6.000000	65.620094	32.142857	2.136450	2.080063	0.066467	85	10		5	0	13	8
356	481711472	912371808	368939.40	5336825.37	46U	1932.4	close	steppe	september	15	7.000000	63.103865	32.749597	2.059100	2.173913	0.062874	0	19		80	0	32	16
357	481712935	912361892	368866.05	5336843.31	46U	1939.1	close	steppe	september	15	8.000000	61.395349	31.648129	1.873000	1.536906	0.059182	0	25		75	0	32	15
358	481715092	912351987	368792.96	5336868.98	46U	1947.7	close	steppe	september	15	9.000000	59.398798	29.478958	1.936600	1.593186	0.065694	40	18		40	2	11	7
359	481716146	912342595	368723.41	5336882.30	46U	1958.1	close	steppe	september	15	10.000000	NA	NA	NA	NA	NA	17	13		53	17	26	0
360	481717609	912332578	368649.31	5336900.27	46U	1957.4	close	steppe	september	15	11.000000	67.762675	46.969140	1.536400	1.745040	0.032711		25		75	0	25	14
361	481719216	912322756	368576.70	5336919.81	46U	1959.8	close	steppe	september	15	12.000000	57.664377	31.874387	2.237100	1.668302	0.070185		35		64	1	32	15
362	481721225	912312725	368502.64	5336943.85	46U	1971.8	close	steppe	september	15	13.000000	NA	NA	NA	NA	NA		34		65	1	36	0
363	481722973	912302299	368425.58	5336965.07	46U	1982.6	close	steppe	september	15	14.000000	NA	NA	NA	NA	NA	70	26			4	39	0
364	481726287	912293517	368361.14	5337003.40	46U	1989.8	close	steppe	september	15	15.000000	49.850090	28.422946	2.551500	2.248651	0.089769		29		70	1	23	11
365	481727579	912283430	368286.48	5337019.49	46U	1996.8	close	steppe	september	15	16.000000	61.564626	34.993998	2.117050	1.840736	0.060498	5	23		65	7	21	11
366	481728599	912273461	368212.63	5337032.53	46U	1999.9	close	steppe	september	15	17.000000	67.775591	34.744094	1.649200	1.062992	0.047467		40		60	0	25	14
367	481727876	912263429	368137.87	5337026.21	46U	2004.0	close	steppe	september	15	18.000000	67.177122	35.036900	1.800300	1.291513	0.051383		25		70	5	25	11
368	481728462	912253672	368065.48	5337034.40	46U	2000.1	close	steppe	september	15	19.000000	65.154890	34.723628	1.457100	1.872849	0.041963		35		65	0	30	15
369	481729368	912243397	367989.33	5337046.24	46U	2014.8	close	steppe	september	15	20.000000	58.071066	32.060914	1.726550	2.335025	0.053852		40		60	0	22	17
